# Supplementary material for: Walking the interactome to identify human miRNA-disease associations through the functional link between miRNA targets and disease genes
Source: BMC Syst Biol. 2013 Oct 8;7:101. doi: 10.1186/1752-0509-7-101 (PMC4124764; doi:10.1186/1752-0509-7-101)
Supplement: Additional file 2 — The miRNA-disease associations. [file 1752-0509-7-101-S2.txt]

miRNA ID	disease name	p-value
hsa-let-7a	cardiomyopathy	0.013
hsa-let-7a	brain-aneurysm	0.028
hsa-let-7a	abdominal-aortic-aneurysm	0.047
hsa-let-7a	chronic-obstructive-pulmonary-disease	0.04
hsa-let-7a	memory-disturbance	0.04
hsa-let-7a	personality-intelligence-memory	0.01
hsa-let-7b	emphysema	0.013
hsa-let-7b	arrhythmia	0.037
hsa-let-7b	abdominal-aortic-aneurysm	0.037
hsa-let-7b	schizophrenia	0.002
hsa-let-7b	nicotine	0.028
hsa-let-7b	encephalopathy-lack-labels	0.035
hsa-let-7b	autonomic-nervous-system	0.022
hsa-let-7b	unknown-pharmacogenomic	0.034
hsa-let-7b	personality-intelligence-memory	0.006
hsa-let-7c	cardiomyopathy	0.015
hsa-let-7c	schizophrenia	0.004
hsa-let-7c	nicotine	0.016
hsa-let-7c	autonomic-nervous-system	0.003
hsa-let-7c	Huntington's-disease	0.005
hsa-let-7c	personality-intelligence-memory	0.021
hsa-let-7d	exciting-the-central-nervous-system-drugs	0.021
hsa-let-7d	priapism	0.011
hsa-let-7d	pain-response	0.021
hsa-let-7d	motor-neuron-disease	0.001
hsa-let-7d	headache	0.013
hsa-let-7d	bone-related-other	0.028
hsa-let-7d	psychoses	0.025
hsa-let-7d	neurosis	0.047
hsa-let-7e	memory-disturbance	0.027
hsa-let-7e	personality-intelligence-memory	0.014
hsa-let-7f	brain-cancer	0.003
hsa-let-7f	chronic-obstructive-pulmonary-disease	0.027
hsa-let-7f	bacteremia	0.014
hsa-let-7f	temporal-lobe-related-disease	0.022
hsa-let-7f	cytogenetic	0.04
hsa-let-7g	bacteremia	0.035
hsa-let-7i	motor-neuron-disease	0.044
hsa-miR-1	congenital-heart-disease	0.029
hsa-miR-1	congenital-anomalies	0.045
hsa-miR-1	temporal-lobe-related-disease	0.014
hsa-miR-1	Huntington's-disease	0.012
hsa-miR-1	Charcot-Marie-Tooth-disease	0.007
hsa-miR-1	endurance	0.029
hsa-miR-100	broad-phenotype-ALS-amyotrophic-lateral-sclerosis	0.048
hsa-miR-100	drug-related	0.015
hsa-miR-101	schizophrenia	0.042
hsa-miR-101	reproductive-system	0.009
hsa-miR-103	schizophrenia	0.037
hsa-miR-103	exciting-the-central-nervous-system-drugs	0.012
hsa-miR-103	sleep-disorders	0.026
hsa-miR-103	anorexia	0.007
hsa-miR-103	male-infertility	0.03
hsa-miR-105	cerebral-infarction	0.005
hsa-miR-105	schizophrenia	0
hsa-miR-105	alcohol-dependency	0.044
hsa-miR-105	Huntington's-disease	0.036
hsa-miR-105	ear	0.023
hsa-miR-105	cytogenetic	0.002
hsa-miR-105	other-reproduction	0.022
hsa-miR-106a	atrial-fibrillation	0.019
hsa-miR-106a	motor-neuron-disease	0.013
hsa-miR-106a	SPYCH	0.011
hsa-miR-106a	neurosis	0.046
hsa-miR-106a	male-infertility	0.044
hsa-miR-106b	squamous-cancer	0.045
hsa-miR-106b	glioma-cancer	0.009
hsa-miR-106b	reproductive-system	0.009
hsa-miR-106b	motor-neuron-disease	0.04
hsa-miR-106b	male-infertility	0.04
hsa-miR-107	SIDS/sudden-infant-death-syndrome	0.04
hsa-miR-107	schizophrenia	0.016
hsa-miR-107	sleep-disorders	0.049
hsa-miR-107	anorexia	0.016
hsa-miR-10a	squamous-cancer	0.047
hsa-miR-10a	kidney-cancer	0.047
hsa-miR-10a	congenital-heart-disease	0.026
hsa-miR-10a	cleftlip	0.015
hsa-miR-10a	temporal-lobe-related-disease	0.006
hsa-miR-10a	pain-response	0.047
hsa-miR-10a	depression	0.018
hsa-miR-10a	Charcot-Marie-Tooth-disease	0.039
hsa-miR-10a	neurosis	0.032
hsa-miR-10a	male-infertility	0.012
hsa-miR-10a	female-infertility	0.035
hsa-miR-10a	retinopathy	0.046
hsa-miR-10b	squamous-cancer	0.032
hsa-miR-10b	glioma-cancer	0.043
hsa-miR-10b	congenital-heart-disease	0.008
hsa-miR-10b	cleftlip	0.017
hsa-miR-10b	temporal-lobe-related-disease	0.003
hsa-miR-10b	depression	0.001
hsa-miR-10b	psychoses	0.017
hsa-miR-10b	female-infertility	0.04
hsa-miR-122	ovarian-cancer	0.018
hsa-miR-122	myeloma-cancer	0.049
hsa-miR-122	esophageal-cancer	0.049
hsa-miR-122	sclerosis,-systemic	0.035
hsa-miR-122	mitral-valve-prolapse.	0.048
hsa-miR-122	bone-and-muscular-development	0.03
hsa-miR-122	purpura	0.002
hsa-miR-122	bacteremia	0.03
hsa-miR-122	temporal-lobe-related-disease	0.006
hsa-miR-122	motor-neuron-disease	0.029
hsa-miR-122	bone-related-other	0.006
hsa-miR-122	male-infertility	0.035
hsa-miR-124	emphysema	0.012
hsa-miR-124	seizures	0.004
hsa-miR-124	encephalopathy-lack-labels	0.021
hsa-miR-124	unknown-pharmacogenomic	0.003
hsa-miR-124	other-reproduction	0.036
hsa-miR-124a	restless-legs-syndrome	0.025
hsa-miR-124a	pain-response	0.001
hsa-miR-125a-3p	memory-and-cognitive	0.013
hsa-miR-125a-3p	longevity	0.041
hsa-miR-125a-3p	stomach-cancer	0.001
hsa-miR-125a-3p	prostate-cancer	0.005
hsa-miR-125a-3p	ovarian-cancer	0.006
hsa-miR-125a-3p	lung-cancer	0.037
hsa-miR-125a-3p	liver-cancer	0.023
hsa-miR-125a-3p	laryngeal-cancer	0.013
hsa-miR-125a-3p	kidney-cancer	0.031
hsa-miR-125a-3p	esophageal-cancer	0
hsa-miR-125a-3p	colon-cancer	0.017
hsa-miR-125a-3p	cervical-cancer	0.002
hsa-miR-125a-3p	breast-cancer	0.011
hsa-miR-125a-3p	brain-cancer	0.001
hsa-miR-125a-3p	bladder-cancer	0.004
hsa-miR-125a-3p	peripheral-vascular-disease	0.026
hsa-miR-125a-3p	left-ventricular-hypertrophy	0.049
hsa-miR-125a-3p	hypertension	0.032
hsa-miR-125a-3p	congenital-heart-disease	0.006
hsa-miR-125a-3p	cardiovascular-disease-lack-detail-labels	0.005
hsa-miR-125a-3p	cardiovascular-abnormal-lack-detail-labels	0.002
hsa-miR-125a-3p	cardiomyopathy	0.004
hsa-miR-125a-3p	cardiac-death	0.044
hsa-miR-125a-3p	periodontitis	0.019
hsa-miR-125a-3p	organ-transplant	0.019
hsa-miR-125a-3p	ocular-immune-related-diseases	0.009
hsa-miR-125a-3p	myasthenia-gravis	0
hsa-miR-125a-3p	measles-vaccine-live	0.005
hsa-miR-125a-3p	lyme-disease	0
hsa-miR-125a-3p	immune-globulin	0.025
hsa-miR-125a-3p	diabetes-type-I	0.027
hsa-miR-125a-3p	cytokine	0.005
hsa-miR-125a-3p	celiac-disease	0.045
hsa-miR-125a-3p	autoimmune-response	0.007
hsa-miR-125a-3p	atopy	0.008
hsa-miR-125a-3p	atopic-dermatitis	0.012
hsa-miR-125a-3p	asthma	0.006
hsa-miR-125a-3p	ankylosing-spondylitis	0.043
hsa-miR-125a-3p	alopecia-areata	0.006
hsa-miR-125a-3p	Graves'-disease	0
hsa-miR-125a-3p	Boeck's-sarcoid	0.006
hsa-miR-125a-3p	lupus-erythematosus	0.001
hsa-miR-125a-3p	typhoid-fever	0.005
hsa-miR-125a-3p	respiratory-tract-infection	0.039
hsa-miR-125a-3p	pneumoconiosis	0.002
hsa-miR-125a-3p	leprosy	0.009
hsa-miR-125a-3p	hepatitis	0.027
hsa-miR-125a-3p	cytomegalovirus-retinitis	0.02
hsa-miR-125a-3p	brucellosis	0.036
hsa-miR-125a-3p	SARS	0.018
hsa-miR-125a-3p	HIV	0.018
hsa-miR-125a-3p	H.-pylori-infection	0.006
hsa-miR-125a-3p	thyroid-function	0.035
hsa-miR-125a-3p	aromatic-categories	0.005
hsa-miR-125a-3p	panencephalitis	0.024
hsa-miR-125a-3p	Alzheimer's-disease	0.009
hsa-miR-125a-3p	unknown-normal-variation	0.021
hsa-miR-125a-3p	pregnancy	0.003
hsa-miR-125a-3p	digestion	0.037
hsa-miR-125a-3p	unknown-pharmacogenomic	0
hsa-miR-125a-3p	drug-sensitivity-activity-response	0.023
hsa-miR-125a-3p	allergy	0.014
hsa-miR-125a-3p	unknown-psychological	0.038
hsa-miR-125a-3p	psychoses	0.028
hsa-miR-125a-3p	depressive	0.019
hsa-miR-125a-3p	adenomyosis-endometriosis	0.047
hsa-miR-125a-3p	graves'-ophthalmopathy	0.018
hsa-miR-125a-5p	squamous-cancer	0.032
hsa-miR-125a-5p	sarcoma-cancer	0.039
hsa-miR-125a-5p	African-meningitis	0.009
hsa-miR-125a-5p	lupus-erythematosus	0.014
hsa-miR-125a-5p	leprosy	0.029
hsa-miR-125a-5p	narcolepsy	0.043
hsa-miR-125a-5p	Huntington's-disease	0.012
hsa-miR-125b	schizophrenia	0.003
hsa-miR-125b	restless-legs-syndrome	0.038
hsa-miR-126	nicotine	0.021
hsa-miR-126	exciting-the-central-nervous-system-drugs	0.025
hsa-miR-126	essential-tremor	0.031
hsa-miR-126	cytogenetic	0.014
hsa-miR-126	suicide	0.044
hsa-miR-126	psychoses	0.015
hsa-miR-126	personality-intelligence-memory	0.004
hsa-miR-126	mood-related	0.039
hsa-miR-127-5p	pancreatic-cancer	0.014
hsa-miR-127-5p	oral-cancer	0
hsa-miR-127-5p	lung-cancer	0.015
hsa-miR-127-5p	bladder-cancer	0.045
hsa-miR-127-5p	encephalopathy-lack-labels	0.034
hsa-miR-127-5p	autonomic-nervous-system	0.001
hsa-miR-127-5p	Huntington's-disease	0.023
hsa-miR-127-5p	muscle-normal-variation	0.037
hsa-miR-127-5p	unknown-pharmacogenomic	0.028
hsa-miR-127-5p	pharmacokinetics-metabolism	0.019
hsa-miR-127-5p	drug-sensitivity-activity-response	0.014
hsa-miR-127-5p	cancer	0.006
hsa-miR-127-5p	delivery	0.027
hsa-miR-128a	left-ventricular-hypertrophy	0.034
hsa-miR-128a	nicotine	0.036
hsa-miR-128a	seizures	0.005
hsa-miR-128a	restless-legs-syndrome	0.003
hsa-miR-128a	autonomic-nervous-system	0.006
hsa-miR-128a	suicide	0.004
hsa-miR-128a	personality-intelligence-memory	0.004
hsa-miR-128a	mood-related	0
hsa-miR-128a	disorder	0.02
hsa-miR-128b	thyroid-cancer	0.047
hsa-miR-128b	glioma-cancer	0.01
hsa-miR-128b	ECG-abnormal	0.044
hsa-miR-128b	Huntington's-disease	0
hsa-miR-128b	Alzheimer's-disease	0.008
hsa-miR-128b	psychoses	0.009
hsa-miR-128b	eating	0.044
hsa-miR-129-3p	giant-cell-arteritis	0.027
hsa-miR-129-3p	cerebral-infarction	0.049
hsa-miR-129-3p	C-reactive-protein	0.005
hsa-miR-129-3p	schizophrenia	0.026
hsa-miR-129-3p	hematology-indices	0.034
hsa-miR-129-3p	sepsis	0.007
hsa-miR-129-3p	SARS	0.003
hsa-miR-129-3p	HTLV-1-infection	0.013
hsa-miR-129-3p	other-kidney	0.033
hsa-miR-129-3p	IgA-nephropathy	0.009
hsa-miR-129-3p	Glomerulonephritis	0.042
hsa-miR-129-3p	restless-legs-syndrome	0.009
hsa-miR-129-3p	neuropathy	0.027
hsa-miR-129-3p	Huntington's-disease	0.001
hsa-miR-129-3p	endurance	0.02
hsa-miR-129-3p	athletic-association-induction	0.027
hsa-miR-129-3p	graves'-ophthalmopathy	0.013
hsa-miR-130a	glioma-cancer	0.007
hsa-miR-130a	Huntington's-disease	0.003
hsa-miR-130a	Charcot-Marie-Tooth-disease	0.019
hsa-miR-130a	male-infertility	0.022
hsa-miR-130b	glioma-cancer	0.009
hsa-miR-130b	Huntington's-disease	0.001
hsa-miR-130b	male-infertility	0.026
hsa-miR-132	schizophrenia	0.007
hsa-miR-132	reproductive-system	0.047
hsa-miR-132	male-infertility	0
hsa-miR-133a	schizophrenia	0.045
hsa-miR-133a	atrial-fibrillation	0.036
hsa-miR-133a	restless-legs-syndrome	0.039
hsa-miR-133b	schizophrenia	0.015
hsa-miR-133b	restless-legs-syndrome	0.033
hsa-miR-135a	biliary-cancer	0.02
hsa-miR-135a	emphysema	0.009
hsa-miR-135a	schizophrenia	0.007
hsa-miR-135a	motor-neuron-disease	0.018
hsa-miR-135a	essential-tremor	0.012
hsa-miR-135a	encephalopathy-lack-labels	0
hsa-miR-135a	Charcot-Marie-Tooth-disease	0.04
hsa-miR-135a	endurance	0.017
hsa-miR-135a	unknown-pharmacogenomic	0.018
hsa-miR-135b	squamous-cancer	0.025
hsa-miR-135b	pancreatic-cancer	0.025
hsa-miR-135b	esophageal-cancer	0.048
hsa-miR-135b	biliary-cancer	0.038
hsa-miR-135b	emphysema	0.012
hsa-miR-135b	congenital-heart-disease	0.046
hsa-miR-135b	drugabuse	0.026
hsa-miR-135b	aromatic-categories	0.048
hsa-miR-135b	encephalopathy-lack-labels	0.002
hsa-miR-135b	endurance	0.024
hsa-miR-135b	drug-and-enzyme-induction	0.014
hsa-miR-135b	unknown-pharmacogenomic	0.014
hsa-miR-135b	pharmacokinetics-metabolism	0.004
hsa-miR-135b	personality-intelligence-memory	0.011
hsa-miR-136	neuropathy	0.023
hsa-miR-136	autonomic-nervous-system	0.007
hsa-miR-136	Charcot-Marie-Tooth-disease	0.017
hsa-miR-136	drug-and-enzyme-induction	0.046
hsa-miR-137	female-infertility	0.016
hsa-miR-138	congenital-heart-disease	0.03
hsa-miR-138	motor-neuron-disease	0.042
hsa-miR-139-5p	adenomas-cancer	0.022
hsa-miR-139-5p	cleftlip	0.026
hsa-miR-139-5p	male-infertility	0.048
hsa-miR-140-3p	eosinophilia	0.006
hsa-miR-140-3p	cytogenetic	0.033
hsa-miR-140-5p	congenital-heart-disease	0.017
hsa-miR-140-5p	cleftlip	0.013
hsa-miR-140-5p	carbohydrate-related	0.019
hsa-miR-140-5p	Huntington's-disease	0.034
hsa-miR-140-5p	human-quantitative-index	0.032
hsa-miR-140-5p	myopia	0.039
hsa-miR-141	restless-legs-syndrome	0.006
hsa-miR-141	pain-response	0.049
hsa-miR-141	neuropathy	0.014
hsa-miR-141	Huntington's-disease	0.011
hsa-miR-142-3p	pain-response	0.01
hsa-miR-142-3p	personality-intelligence-memory	0.035
hsa-miR-142-3p	neurosis	0.029
hsa-miR-142-5p	thyroid-cancer	0.047
hsa-miR-142-5p	oral-cancer	0.041
hsa-miR-142-5p	lung-cancer	0.005
hsa-miR-142-5p	cardiomyopathy	0.028
hsa-miR-142-5p	reproductive-system	0.032
hsa-miR-142-5p	chronic-obstructive-pulmonary-disease	0.037
hsa-miR-142-5p	urinary-system	0.016
hsa-miR-142-5p	restless-legs-syndrome	0.003
hsa-miR-142-5p	neuropathy	0.042
hsa-miR-142-5p	Parkinson's-disease	0.03
hsa-miR-142-5p	Huntington's-disease	0.003
hsa-miR-142-5p	unknown-normal-variation	0.036
hsa-miR-142-5p	allergy	0.018
hsa-miR-143	thrombophilia	0.009
hsa-miR-143	human-quantitative-index	0.018
hsa-miR-143	anorexia	0.003
hsa-miR-144	reproductive-system	0.032
hsa-miR-144	cleftlip	0.01
hsa-miR-144	Huntington's-disease	0.044
hsa-miR-145	schizophrenia	0
hsa-miR-145	nicotine	0.022
hsa-miR-145	priapism	0.011
hsa-miR-145	Charcot-Marie-Tooth-disease	0.041
hsa-miR-146a	testicular-cancer	0.038
hsa-miR-146a	adenomas-cancer	0.036
hsa-miR-146a	priapism	0.049
hsa-miR-146a	bacteremia	0.037
hsa-miR-146b-5p	atrial-fibrillation	0.022
hsa-miR-146b-5p	reproductive-system	0.012
hsa-miR-146b-5p	bone-and-muscular-development	0.034
hsa-miR-146b-5p	bacteremia	0.011
hsa-miR-147	unknown-pharmacogenomic	0.037
hsa-miR-147	mood-related	0.003
hsa-miR-147	other-reproduction	0.047
hsa-miR-147	male-infertility	0.003
hsa-miR-147	female-infertility	0.024
hsa-miR-148a	squamous-cancer	0.031
hsa-miR-148a	pancreatic-cancer	0.026
hsa-miR-148a	glioma-cancer	0
hsa-miR-148b	squamous-cancer	0.018
hsa-miR-148b	pancreatic-cancer	0.025
hsa-miR-148b	glioma-cancer	0
hsa-miR-148b	biliary-cancer	0.049
hsa-miR-148b	congenital-heart-disease	0.022
hsa-miR-149	congenital-heart-disease	0.004
hsa-miR-149	nicotine	0.026
hsa-miR-149	exciting-the-central-nervous-system-drugs	0
hsa-miR-149	drugabuse	0.009
hsa-miR-149	sleep-disorders	0.002
hsa-miR-149	seizures	0.049
hsa-miR-149	pain-response	0.015
hsa-miR-149	headache	0.037
hsa-miR-149	broad-phenotype-ALS-amyotrophic-lateral-sclerosis	0.035
hsa-miR-149	autonomic-nervous-system	0
hsa-miR-149	unknown-psychological	0.028
hsa-miR-149	suicide	0.008
hsa-miR-149	personality-intelligence-memory	0
hsa-miR-149	neurosis	0.031
hsa-miR-149	mood-related	0.001
hsa-miR-149	depressive	0.034
hsa-miR-149	anxiety	0.018
hsa-miR-149	anorexia	0.018
hsa-miR-150	leprosy	0.011
hsa-miR-150	restless-legs-syndrome	0.01
hsa-miR-150	Huntington's-disease	0.019
hsa-miR-152	squamous-cancer	0.023
hsa-miR-152	pancreatic-cancer	0.029
hsa-miR-152	glioma-cancer	0
hsa-miR-152	schizophrenia	0.003
hsa-miR-152	cleftlip	0.019
hsa-miR-152	motor-neuron-disease	0.04
hsa-miR-153	prostate-cancer	0.022
hsa-miR-153	oral-cancer	0.032
hsa-miR-153	fibrinogen-heart-disease	0.021
hsa-miR-153	exciting-the-central-nervous-system-drugs	0.001
hsa-miR-153	drugabuse	0.001
hsa-miR-153	alcohol-dependency	0.01
hsa-miR-153	congenital-anomalies	0.001
hsa-miR-153	lupus-erythematosus	0.005
hsa-miR-153	bacteremia	0.001
hsa-miR-153	carbohydrate-related	0.048
hsa-miR-153	sleep-disorders	0.045
hsa-miR-153	autonomic-nervous-system	0.005
hsa-miR-153	drug-and-enzyme-induction	0.049
hsa-miR-153	psychoses	0.012
hsa-miR-153	personality-intelligence-memory	0.007
hsa-miR-153	anorexia	0.002
hsa-miR-155	glioma-cancer	0.017
hsa-miR-155	Huntington's-disease	0.024
hsa-miR-15a	emphysema	0.012
hsa-miR-15a	reproductive-system	0.027
hsa-miR-15a	bacteremia	0.034
hsa-miR-15a	sleep-disorders	0.02
hsa-miR-15a	motor-neuron-disease	0.015
hsa-miR-15a	Huntington's-disease	0.038
hsa-miR-15a	human-quantitative-index	0.044
hsa-miR-15a	psychoses	0.029
hsa-miR-15a	anorexia	0.009
hsa-miR-15b	emphysema	0.004
hsa-miR-15b	ECG-abnormal	0.046
hsa-miR-15b	exciting-the-central-nervous-system-drugs	0.023
hsa-miR-15b	reproductive-system	0.04
hsa-miR-15b	motor-neuron-disease	0.003
hsa-miR-15b	Huntington's-disease	0.026
hsa-miR-15b	human-quantitative-index	0.024
hsa-miR-16	emphysema	0.019
hsa-miR-16	nicotine	0.018
hsa-miR-16	reproductive-system	0.013
hsa-miR-16	sleep-disorders	0.007
hsa-miR-16	anorexia	0.031
hsa-miR-17	glioma-cancer	0.011
hsa-miR-17	premature-coronary-artery-disease-and-familial-hypoalphalipoproteinemia	0.034
hsa-miR-17	cerebrovascular-disease	0.005
hsa-miR-17	cerebral-hemorrhage	0.018
hsa-miR-17	cardiac-death	0.028
hsa-miR-17	angina	0.041
hsa-miR-17	thrombophilia	0.027
hsa-miR-17	platelet-function-abnormal	0.021
hsa-miR-17	coagulation-related-disease	0.045
hsa-miR-17	albuminuria	0.02
hsa-miR-17	other-kidney	0.026
hsa-miR-17	IgA-nephropathy	0.004
hsa-miR-17	trace-Elements	0.03
hsa-miR-17	sleep-disorders	0.014
hsa-miR-17	memory-disturbance	0.032
hsa-miR-17	headache	0.031
hsa-miR-17	depression	0.002
hsa-miR-17	Parkinson's-disease	0.047
hsa-miR-17	unknown-normal-variation	0.042
hsa-miR-17	muscle-normal-variation	0
hsa-miR-17	human-quantitative-index	0.025
hsa-miR-17	endurance	0.031
hsa-miR-17	muscle-other	0.046
hsa-miR-17	psychoses	0.003
hsa-miR-17	personality-intelligence-memory	0.04
hsa-miR-17	neurosis	0.037
hsa-miR-17	anxiety	0.022
hsa-miR-17	anorexia	0.04
hsa-miR-17	other-reproduction	0.031
hsa-miR-17-5p	temporal-lobe-related-disease	0.004
hsa-miR-17-5p	Huntington's-disease	0
hsa-miR-17-5p	SPYCH	0.045
hsa-miR-181a	adenomas-cancer	0.032
hsa-miR-181a	congenital-heart-disease	0.016
hsa-miR-181a	ECG-abnormal	0.035
hsa-miR-181a	exciting-the-central-nervous-system-drugs	0
hsa-miR-181a	drugabuse	0.034
hsa-miR-181a	atrial-fibrillation	0.019
hsa-miR-181a	reproductive-system	0.027
hsa-miR-181a	bacteremia	0.001
hsa-miR-181a	broad-phenotype-ALS-amyotrophic-lateral-sclerosis	0.005
hsa-miR-181a	Huntington's-disease	0.005
hsa-miR-181a	Charcot-Marie-Tooth-disease	0.032
hsa-miR-181a	human-quantitative-index	0.003
hsa-miR-181a	endurance	0.001
hsa-miR-181a	SPYCH	0.049
hsa-miR-181b	schizophrenia	0.037
hsa-miR-181b	exciting-the-central-nervous-system-drugs	0.031
hsa-miR-181b	reproductive-system	0.033
hsa-miR-181b	bacteremia	0
hsa-miR-181b	motor-neuron-disease	0.007
hsa-miR-181b	Huntington's-disease	0.019
hsa-miR-181c	exciting-the-central-nervous-system-drugs	0
hsa-miR-181c	drugabuse	0.007
hsa-miR-181c	reproductive-system	0.008
hsa-miR-181c	bacteremia	0
hsa-miR-181c	pain-response	0.043
hsa-miR-181c	broad-phenotype-ALS-amyotrophic-lateral-sclerosis	0.01
hsa-miR-181c	Huntington's-disease	0.005
hsa-miR-181c	human-quantitative-index	0.049
hsa-miR-181c	endurance	0.023
hsa-miR-181c	psychoses	0.049
hsa-miR-181c	neurosis	0.028
hsa-miR-181c	eating	0.046
hsa-miR-181c	anorexia	0.008
hsa-miR-181d	squamous-cancer	0.02
hsa-miR-181d	ovarian-cancer	0.013
hsa-miR-181d	glioma-cancer	0.015
hsa-miR-181d	bone-cancer	0.035
hsa-miR-181d	adenomas-cancer	0.002
hsa-miR-181d	bacteremia	0.001
hsa-miR-181d	Huntington's-disease	0.011
hsa-miR-181d	cytogenetic	0.006
hsa-miR-181d	SPYCH	0.023
hsa-miR-182*	exciting-the-central-nervous-system-drugs	0.007
hsa-miR-182*	priapism	0.026
hsa-miR-182*	sleep-disorders	0.007
hsa-miR-182*	essential-tremor	0.009
hsa-miR-182*	autonomic-nervous-system	0.016
hsa-miR-182*	Huntington's-disease	0.041
hsa-miR-182*	psychoses	0.018
hsa-miR-182*	drug-respone-and-treatment	0.029
hsa-miR-183	squamous-cancer	0.002
hsa-miR-183	atrial-fibrillation	0.01
hsa-miR-183	sleep-disorders	0.045
hsa-miR-183	panencephalitis	0.01
hsa-miR-183	broad-phenotype-ALS-amyotrophic-lateral-sclerosis	0.017
hsa-miR-183	Huntington's-disease	0.033
hsa-miR-183	human-quantitative-index	0.033
hsa-miR-183	endurance	0.031
hsa-miR-183	pharmacokinetics-metabolism	0.012
hsa-miR-183	anorexia	0.039
hsa-miR-184	preeclampsia	0.037
hsa-miR-184	cerebral-amyloid-angiopathy;-senile-plaques	0.027
hsa-miR-184	Glomerulonephritis	0.03
hsa-miR-184	psychoses	0.046
hsa-miR-186	congenital-heart-disease	0.025
hsa-miR-187	myeloma-cancer	0.007
hsa-miR-187	congenital-heart-disease	0.025
hsa-miR-187	abdominal-aortic-aneurysm	0.008
hsa-miR-187	bone-and-muscular-development	0.005
hsa-miR-187	eosinophilia	0.038
hsa-miR-187	motor-neuron-disease	0.004
hsa-miR-187	autonomic-nervous-system	0.046
hsa-miR-187	Huntington's-disease	0.036
hsa-miR-187	unknown-pharmacogenomic	0.039
hsa-miR-188-3p	endurance	0.044
hsa-miR-188-5p	squamous-cancer	0.007
hsa-miR-18a	restless-legs-syndrome	0.037
hsa-miR-18a	Huntington's-disease	0.014
hsa-miR-18a	Charcot-Marie-Tooth-disease	0.035
hsa-miR-18b	Charcot-Marie-Tooth-disease	0.024
hsa-miR-190	hematology-indices	0.046
hsa-miR-190	anorexia	0.004
hsa-miR-190b	neuropathy	0.011
hsa-miR-190b	motor-neuron-disease	0.019
hsa-miR-190b	essential-tremor	0.02
hsa-miR-190b	broad-phenotype-ALS-amyotrophic-lateral-sclerosis	0.007
hsa-miR-190b	Huntington's-disease	0.029
hsa-miR-190b	endurance	0
hsa-miR-190b	muscle-other	0.019
hsa-miR-190b	anorexia	0.022
hsa-miR-191	restless-legs-syndrome	0.023
hsa-miR-191*	biliary-cancer	0.004
hsa-miR-191*	emphysema	0.025
hsa-miR-191*	nicotine	0.037
hsa-miR-191*	hematology-indices	0.003
hsa-miR-191*	essential-tremor	0.023
hsa-miR-191*	autonomic-nervous-system	0.027
hsa-miR-191*	cancer	0.02
hsa-miR-192	cerebral-hemorrhage	0.026
hsa-miR-192	alcohol-dependency	0.011
hsa-miR-192	temporal-lobe-related-disease	0.036
hsa-miR-192	pain-response	0.001
hsa-miR-192	Charcot-Marie-Tooth-disease	0.036
hsa-miR-192	mood-related	0.045
hsa-miR-192	anxiety	0.007
hsa-miR-192	anorexia	0.005
hsa-miR-193a-3p	nicotine	0.006
hsa-miR-193a-3p	drugabuse	0.026
hsa-miR-193a-3p	hematology-indices	0.033
hsa-miR-193a-3p	carbohydrate-related	0.007
hsa-miR-193a-3p	sleep-disorders	0.027
hsa-miR-193a-3p	seizures	0
hsa-miR-193a-3p	pain-response	0.009
hsa-miR-193a-3p	headache	0.001
hsa-miR-193a-3p	Parkinson's-disease	0.012
hsa-miR-193a-3p	toxiferous-side-effect	0.004
hsa-miR-193a-3p	unknown-psychological	0.011
hsa-miR-193a-3p	suicide	0.006
hsa-miR-193a-3p	psychoses	0.005
hsa-miR-193a-3p	personality-intelligence-memory	0.009
hsa-miR-193a-3p	drug-respone-and-treatment	0.044
hsa-miR-193a-3p	anxiety	0.032
hsa-miR-193b	porphyria	0.036
hsa-miR-193b	temporal-lobe-related-disease	0.029
hsa-miR-193b	sleep-disorders	0.009
hsa-miR-193b	pain-response	0.039
hsa-miR-193b	essential-tremor	0.013
hsa-miR-193b	personality-intelligence-memory	0.031
hsa-miR-193b	neurosis	0.011
hsa-miR-195	emphysema	0.014
hsa-miR-195	nicotine	0.012
hsa-miR-195	reproductive-system	0.006
hsa-miR-195	bacteremia	0.018
hsa-miR-195	sleep-disorders	0.007
hsa-miR-195	motor-neuron-disease	0.02
hsa-miR-195	unknown-psychological	0.034
hsa-miR-195	anorexia	0.004
hsa-miR-196a	congenital-anomalies	0.046
hsa-miR-197	porphyria	0.006
hsa-miR-197	Huntington's-disease	0.022
hsa-miR-198	schizophrenia	0.004
hsa-miR-199a*	bacteremia	0.025
hsa-miR-199a*	aromatic-categories	0.005
hsa-miR-199a-3p	essential-tremor	0.034
hsa-miR-199a-3p	SPYCH	0.011
hsa-miR-199a-3p	personality-intelligence-memory	0.016
hsa-miR-199a-3p	neurosis	0.031
hsa-miR-199a-5p	motor-neuron-disease	0.034
hsa-miR-199a-5p	cytogenetic	0.015
hsa-miR-199a-5p	allergy	0.014
hsa-miR-199a-5p	drug-related	0.043
hsa-miR-199b-5p	panencephalitis	0.045
hsa-miR-19a	glioma-cancer	0.025
hsa-miR-19a	retinopathy	0.005
hsa-miR-19b	glioma-cancer	0.039
hsa-miR-19b	temporal-lobe-related-disease	0.018
hsa-miR-19b	restless-legs-syndrome	0.042
hsa-miR-200a	restless-legs-syndrome	0.003
hsa-miR-200a	neuropathy	0.003
hsa-miR-200b	restless-legs-syndrome	0.049
hsa-miR-200c	restless-legs-syndrome	0.022
hsa-miR-200c	Huntington's-disease	0.005
hsa-miR-202	memory-and-cognitive	0.007
hsa-miR-202	stomach-cancer	0.033
hsa-miR-202	skin-cancer	0.046
hsa-miR-202	ovarian-cancer	0
hsa-miR-202	lung-cancer	0.001
hsa-miR-202	kidney-cancer	0.016
hsa-miR-202	esophageal-cancer	0.047
hsa-miR-202	brain-cancer	0.023
hsa-miR-202	adenomas-cancer	0.037
hsa-miR-202	emphysema	0.013
hsa-miR-202	congenital-heart-disease	0.032
hsa-miR-202	brain-aneurysm	0.001
hsa-miR-202	abdominal-aortic-aneurysm	0.004
hsa-miR-202	schizophrenia	0.047
hsa-miR-202	reproductive-system	0.029
hsa-miR-202	cleftlip	0.008
hsa-miR-202	priapism	0.009
hsa-miR-202	hematology-indices	0.024
hsa-miR-202	latex-allergy	0.017
hsa-miR-202	Human-T-cells-lymphotropic-virus	0.028
hsa-miR-202	sleep-disorders	0.041
hsa-miR-202	seizures	0.001
hsa-miR-202	restless-legs-syndrome	0.03
hsa-miR-202	panencephalitis	0.032
hsa-miR-202	neuropathy	0
hsa-miR-202	narcolepsy	0.047
hsa-miR-202	encephalopathy-lack-labels	0.04
hsa-miR-202	cytogenetic	0.01
hsa-miR-202	SPYCH	0.01
hsa-miR-202	male-infertility	0.007
hsa-miR-203	SIDS/sudden-infant-death-syndrome	0.024
hsa-miR-203	ECG-abnormal	0.013
hsa-miR-203	reproductive-system	0.049
hsa-miR-203	cleftlip	0.032
hsa-miR-203	male-infertility	0.017
hsa-miR-203	female-infertility	0.001
hsa-miR-204	reproductive-system	0.004
hsa-miR-204	cleftlip	0.027
hsa-miR-205	glioma-cancer	0.001
hsa-miR-205	pain-response	0.041
hsa-miR-206	Huntington's-disease	0.037
hsa-miR-206	male-infertility	0.004
hsa-miR-20a	squamous-cancer	0.046
hsa-miR-20a	glioma-cancer	0.013
hsa-miR-20a	reproductive-system	0.007
hsa-miR-20a	motor-neuron-disease	0
hsa-miR-20b	squamous-cancer	0.034
hsa-miR-20b	glioma-cancer	0.001
hsa-miR-20b	reproductive-system	0.005
hsa-miR-20b	motor-neuron-disease	0.002
hsa-miR-20b	SPYCH	0.005
hsa-miR-21	pancreatic-cancer	0.038
hsa-miR-21	ovarian-cancer	0.019
hsa-miR-21	adenomas-cancer	0.046
hsa-miR-21	ischemic	0.041
hsa-miR-21	atrial-fibrillation	0.006
hsa-miR-21	thrombophilia	0.037
hsa-miR-21	chronic-obstructive-pulmonary-disease	0.018
hsa-miR-21	herpesvirus	0.035
hsa-miR-21	bacteremia	0.04
hsa-miR-21	panencephalitis	0.037
hsa-miR-21	human-quantitative-index	0.023
hsa-miR-21	unknown-pharmacogenomic	0.001
hsa-miR-210	congenital-heart-disease	0.01
hsa-miR-210	cerebral-amyloid-angiopathy;-senile-plaques	0.045
hsa-miR-210	sleep-disorders	0.038
hsa-miR-210	seizures	0.009
hsa-miR-210	motor-neuron-disease	0.025
hsa-miR-210	Huntington's-disease	0.042
hsa-miR-210	Charcot-Marie-Tooth-disease	0.049
hsa-miR-210	personality-intelligence-memory	0.032
hsa-miR-210	cataract	0.024
hsa-miR-211	schizophrenia	0.044
hsa-miR-211	reproductive-system	0.006
hsa-miR-211	cleftlip	0.019
hsa-miR-211	bone-and-muscular-development	0.042
hsa-miR-211	priapism	0.021
hsa-miR-211	human-quantitative-index	0.03
hsa-miR-212	schizophrenia	0.01
hsa-miR-212	Huntington's-disease	0.037
hsa-miR-214	restless-legs-syndrome	0
hsa-miR-214	autonomic-nervous-system	0.024
hsa-miR-215	exciting-the-central-nervous-system-drugs	0.006
hsa-miR-215	temporal-lobe-related-disease	0.013
hsa-miR-215	motor-neuron-disease	0.047
hsa-miR-215	Huntington's-disease	0.022
hsa-miR-215	Charcot-Marie-Tooth-disease	0.009
hsa-miR-215	anxiety	0.038
hsa-miR-217	neuropathy	0.045
hsa-miR-217	Huntington's-disease	0.049
hsa-miR-217	endurance	0.016
hsa-miR-217	pharmacokinetics-metabolism	0.041
hsa-miR-218	schizophrenia	0.032
hsa-miR-218	reproductive-system	0.003
hsa-miR-218	urinary-system	0.01
hsa-miR-218	temporal-lobe-related-disease	0.007
hsa-miR-218	restless-legs-syndrome	0.018
hsa-miR-218	memory-disturbance	0.002
hsa-miR-218	headache	0.041
hsa-miR-218	autonomic-nervous-system	0.001
hsa-miR-218	SPYCH	0.035
hsa-miR-218	unknown-psychological	0.014
hsa-miR-218	suicide	0.04
hsa-miR-218	psychoses	0
hsa-miR-218	personality-intelligence-memory	0.001
hsa-miR-218	neurosis	0.002
hsa-miR-218	mood-related	0
hsa-miR-218	eating	0
hsa-miR-218	depressive	0.008
hsa-miR-218	anxiety	0.007
hsa-miR-218	anorexia	0.001
hsa-miR-218	glaucoma	0
hsa-miR-219-5p	diabetes	0.007
hsa-miR-219-5p	cerebral-hemorrhage	0.02
hsa-miR-219-5p	cardiac-death	0.024
hsa-miR-219-5p	arterial-disease	0.034
hsa-miR-219-5p	trace-Elements	0.014
hsa-miR-219-5p	pain-response	0.037
hsa-miR-219-5p	human-quantitative-index	0.002
hsa-miR-22	heart-transplant	0.038
hsa-miR-22	schizophrenia	0.044
hsa-miR-22	SPYCH	0.026
hsa-miR-22	unknown-psychological	0.045
hsa-miR-22	psychoses	0.039
hsa-miR-22	personality-intelligence-memory	0.016
hsa-miR-22	anorexia	0
hsa-miR-220b	congenital-heart-disease	0.034
hsa-miR-220b	sleep-disorders	0.036
hsa-miR-220b	pain-response	0.016
hsa-miR-220b	Huntington's-disease	0.025
hsa-miR-220b	eye	0.025
hsa-miR-220b	disorder	0.036
hsa-miR-220c	restenosis	0.016
hsa-miR-220c	preeclampsia	0.018
hsa-miR-220c	myocardial-infarction	0.003
hsa-miR-220c	ischemic	0.011
hsa-miR-220c	intimal-medial-thickness	0.002
hsa-miR-220c	coronary-syndrome	0.014
hsa-miR-220c	cholesterol-related	0.006
hsa-miR-220c	cardiac-death	0.04
hsa-miR-220c	artherosclerosis	0.026
hsa-miR-220c	angina	0.037
hsa-miR-220c	hematology-indices	0.008
hsa-miR-220c	diabetic-nephropathy	0.04
hsa-miR-220c	Glomerulonephritis	0.029
hsa-miR-220c	lipid-related	0.006
hsa-miR-220c	carbohydrate-related	0.002
hsa-miR-220c	motor-neuron-disease	0.018
hsa-miR-220c	drug-and-enzyme-induction	0.002
hsa-miR-220c	psychoses	0.013
hsa-miR-221	other-kidney	0.03
hsa-miR-221	pain-response	0.016
hsa-miR-221	broad-phenotype-ALS-amyotrophic-lateral-sclerosis	0.022
hsa-miR-221	neurosis	0
hsa-miR-221	anxiety	0.027
hsa-miR-222	glioma-cancer	0.003
hsa-miR-222	schizophrenia	0.021
hsa-miR-222	hematology-indices	0.007
hsa-miR-222	restless-legs-syndrome	0.034
hsa-miR-222	cancer	0.048
hsa-miR-223	pancreatic-cancer	0.036
hsa-miR-223	glioma-cancer	0.035
hsa-miR-224	thrombophilia	0.02
hsa-miR-224	lyme-disease	0.011
hsa-miR-224	bacteremia	0.044
hsa-miR-224	Huntington's-disease	0.017
hsa-miR-23a	stomach-cancer	0.041
hsa-miR-23a	squamous-cancer	0.029
hsa-miR-23a	skin-cancer	0.004
hsa-miR-23a	pancreatic-cancer	0.001
hsa-miR-23a	ovarian-cancer	0.02
hsa-miR-23a	oral-cancer	0.019
hsa-miR-23a	esophageal-cancer	0.038
hsa-miR-23a	cervical-cancer	0.034
hsa-miR-23a	bladder-cancer	0.043
hsa-miR-23a	adenomas-cancer	0.01
hsa-miR-23a	congenital-heart-disease	0.002
hsa-miR-23a	nicotine	0.007
hsa-miR-23a	drugabuse	0.012
hsa-miR-23a	alcohol-dependency	0.002
hsa-miR-23a	restless-legs-syndrome	0.011
hsa-miR-23a	pain-response	0.046
hsa-miR-23a	autonomic-nervous-system	0.015
hsa-miR-23a	Huntington's-disease	0.007
hsa-miR-23a	muscle-normal-variation	0.034
hsa-miR-23a	endurance	0
hsa-miR-23a	eye	0.032
hsa-miR-23a	cytogenetic	0
hsa-miR-23a	cancer	0.034
hsa-miR-23a	unknown-psychological	0.01
hsa-miR-23a	suicide	0.038
hsa-miR-23a	psychoses	0.032
hsa-miR-23a	personality-intelligence-memory	0.026
hsa-miR-23a	anorexia	0
hsa-miR-23b	thyroid-cancer	0.026
hsa-miR-23b	stomach-cancer	0.034
hsa-miR-23b	squamous-cancer	0.016
hsa-miR-23b	skin-cancer	0.002
hsa-miR-23b	pancreatic-cancer	0.003
hsa-miR-23b	biliary-cancer	0.028
hsa-miR-23b	adenomas-cancer	0.01
hsa-miR-23b	congenital-heart-disease	0.001
hsa-miR-23b	brain-aneurysm	0.046
hsa-miR-23b	schizophrenia	0.013
hsa-miR-23b	exciting-the-central-nervous-system-drugs	0.037
hsa-miR-23b	bone-and-muscular-development	0.045
hsa-miR-23b	motor-neuron-disease	0.002
hsa-miR-23b	autonomic-nervous-system	0.011
hsa-miR-23b	Huntington's-disease	0.008
hsa-miR-23b	Charcot-Marie-Tooth-disease	0.006
hsa-miR-23b	endurance	0
hsa-miR-23b	eye	0.039
hsa-miR-23b	cytogenetic	0.039
hsa-miR-23b	SPYCH	0.024
hsa-miR-23b	anorexia	0.029
hsa-miR-23b	menstruation-related	0.03
hsa-miR-23b	male-infertility	0.031
hsa-miR-24	cleftlip	0.039
hsa-miR-24	Huntington's-disease	0.049
hsa-miR-25	adenomas-cancer	0.047
hsa-miR-25	congenital-heart-disease	0.044
hsa-miR-25	cleftlip	0.032
hsa-miR-25	motor-neuron-disease	0.006
hsa-miR-25	depression	0.014
hsa-miR-25	Huntington's-disease	0
hsa-miR-25	SPYCH	0.013
hsa-miR-25	psychoses	0.011
hsa-miR-25	personality-intelligence-memory	0.015
hsa-miR-26a	pancreatic-cancer	0.019
hsa-miR-26a	schizophrenia	0
hsa-miR-26a	restless-legs-syndrome	0.007
hsa-miR-26a	motor-neuron-disease	0.006
hsa-miR-26b	pancreatic-cancer	0.027
hsa-miR-26b	schizophrenia	0
hsa-miR-26b	restless-legs-syndrome	0.004
hsa-miR-26b	motor-neuron-disease	0.004
hsa-miR-27a	restless-legs-syndrome	0.004
hsa-miR-27b	restless-legs-syndrome	0.006
hsa-miR-27b	motor-neuron-disease	0.003
hsa-miR-28-5p	premature-coronary-artery-disease-and-familial-hypoalphalipoproteinemia	0.028
hsa-miR-28-5p	fibrinogen-heart-disease	0.041
hsa-miR-28-5p	cerebral-hemorrhage	0.008
hsa-miR-28-5p	cerebral-amyloid-angiopathy;-senile-plaques	0.031
hsa-miR-28-5p	abdominal-aortic-aneurysm	0.049
hsa-miR-28-5p	thrombophilia	0
hsa-miR-28-5p	coagulation-related-disease	0.014
hsa-miR-28-5p	albuminuria	0.036
hsa-miR-28-5p	psora	0.036
hsa-miR-28-5p	pancreatitis	0.049
hsa-miR-28-5p	chronic-obstructive-pulmonary-disease	0.011
hsa-miR-28-5p	leprosy	0.048
hsa-miR-28-5p	breath	0.039
hsa-miR-296-5p	cleftlip	0.019
hsa-miR-298	ECG-abnormal	0.005
hsa-miR-298	seizures	0.025
hsa-miR-298	pain-response	0.005
hsa-miR-298	psychoses	0.04
hsa-miR-298	drug-respone-and-treatment	0.046
hsa-miR-299-3p	squamous-cancer	0.019
hsa-miR-299-3p	pancreatic-cancer	0.003
hsa-miR-299-3p	oral-cancer	0.037
hsa-miR-299-3p	glioma-cancer	0.019
hsa-miR-299-3p	brain-cancer	0.041
hsa-miR-299-3p	adenomas-cancer	0.026
hsa-miR-299-3p	broad-phenotype-ALS-amyotrophic-lateral-sclerosis	0.038
hsa-miR-299-3p	cytogenetic	0.012
hsa-miR-299-5p	glioma-cancer	0.048
hsa-miR-299-5p	schizophrenia	0.004
hsa-miR-299-5p	porphyria	0.006
hsa-miR-299-5p	Huntington's-disease	0.025
hsa-miR-299-5p	neurosis	0.003
hsa-miR-29a	congenital-anomalies	0.002
hsa-miR-29a	purpura	0.045
hsa-miR-29a	anti-neutrophil-cytoplasmic-antibody-vasculitis-components	0.035
hsa-miR-29a	African-meningitis	0.019
hsa-miR-29a	lupus-erythematosus	0.046
hsa-miR-29a	human-quantitative-index	0.013
hsa-miR-29a	pharmacokinetics-metabolism	0.02
hsa-miR-29b	testicular-cancer	0.031
hsa-miR-29b	adenomas-cancer	0.022
hsa-miR-29b	emphysema	0.023
hsa-miR-29b	congenital-anomalies	0.014
hsa-miR-29b	bone-and-muscular-development	0.001
hsa-miR-29b	Human-T-cells-lymphotropic-virus	0.01
hsa-miR-29b	human-quantitative-index	0.001
hsa-miR-29c	adenomas-cancer	0.035
hsa-miR-29c	congenital-anomalies	0
hsa-miR-29c	cleftlip	0.032
hsa-miR-29c	African-meningitis	0.024
hsa-miR-29c	human-quantitative-index	0.007
hsa-miR-300	Huntington's-disease	0.001
hsa-miR-301a	testicular-cancer	0.02
hsa-miR-301a	myopia	0.04
hsa-miR-301b	testicular-cancer	0.005
hsa-miR-301b	leukemia-cancer	0.036
hsa-miR-301b	essential-tremor	0.033
hsa-miR-302a	glioma-cancer	0.016
hsa-miR-302a	reproductive-system	0.035
hsa-miR-302a	congenital-anomalies	0.028
hsa-miR-302a	bacteremia	0.015
hsa-miR-302b	glioma-cancer	0.034
hsa-miR-302b	congenital-heart-disease	0.038
hsa-miR-302b	reproductive-system	0.025
hsa-miR-302b	bacteremia	0.049
hsa-miR-302b	broad-phenotype-ALS-amyotrophic-lateral-sclerosis	0.049
hsa-miR-302b	unknown-normal-variation	0.028
hsa-miR-302b	human-quantitative-index	0.035
hsa-miR-302b*	broad-phenotype-ALS-amyotrophic-lateral-sclerosis	0.004
hsa-miR-302c	left-ventricular-hypertrophy	0.028
hsa-miR-302c	congenital-heart-disease	0.011
hsa-miR-302c	atrial-fibrillation	0.023
hsa-miR-302c	reproductive-system	0.016
hsa-miR-302c	congenital-anomalies	0.034
hsa-miR-302c	cleftlip	0.049
hsa-miR-302c	albuminuria	0.031
hsa-miR-302c	bacteremia	0.019
hsa-miR-302c	protein-metabolites	0.037
hsa-miR-302c	unknown-normal-variation	0.013
hsa-miR-302c*	squamous-cancer	0.043
hsa-miR-302c*	glioma-cancer	0.032
hsa-miR-302c*	autonomic-nervous-system	0.039
hsa-miR-302d	other-reproduction	0.01
hsa-miR-30a	Kawasaki-disease	0.028
hsa-miR-30a	leprosy	0.046
hsa-miR-30a	bacteremia	0.02
hsa-miR-30a	kidney-transplant	0.017
hsa-miR-30a	temporal-lobe-related-disease	0.044
hsa-miR-30a	essential-tremor	0.018
hsa-miR-30b	ECG-abnormal	0.006
hsa-miR-30b	schizophrenia	0.044
hsa-miR-30b	hematology-indices	0.037
hsa-miR-30b	sleep-disorders	0
hsa-miR-30b	Huntington's-disease	0.013
hsa-miR-30c	schizophrenia	0.026
hsa-miR-30c	sleep-disorders	0.005
hsa-miR-30c	restless-legs-syndrome	0.019
hsa-miR-30c	motor-neuron-disease	0.022
hsa-miR-30c	broad-phenotype-ALS-amyotrophic-lateral-sclerosis	0.039
hsa-miR-30c	Huntington's-disease	0
hsa-miR-30d	schizophrenia	0.038
hsa-miR-30d	hematology-indices	0.001
hsa-miR-30d	sleep-disorders	0.002
hsa-miR-30d	broad-phenotype-ALS-amyotrophic-lateral-sclerosis	0.012
hsa-miR-30d	autonomic-nervous-system	0.021
hsa-miR-30d	Huntington's-disease	0.028
hsa-miR-30d	endurance	0.037
hsa-miR-30d	SPYCH	0.007
hsa-miR-30d	anorexia	0.02
hsa-miR-30e	personality-intelligence-memory	0.039
hsa-miR-31	schizophrenia	0.039
hsa-miR-31	reproductive-system	0.016
hsa-miR-31	autonomic-nervous-system	0.033
hsa-miR-31	Huntington's-disease	0.021
hsa-miR-31	drug-and-enzyme-induction	0.046
hsa-miR-31	unknown-pharmacogenomic	0.025
hsa-miR-31	personality-intelligence-memory	0.033
hsa-miR-31	eating	0.048
hsa-miR-31	anxiety	0.013
hsa-miR-31	anorexia	0.023
hsa-miR-31	male-infertility	0.017
hsa-miR-31	female-infertility	0.016
hsa-miR-32	schizophrenia	0.027
hsa-miR-32	sleep-disorders	0.014
hsa-miR-32	Huntington's-disease	0.007
hsa-miR-32	personality-intelligence-memory	0.023
hsa-miR-32	drug-respone-and-treatment	0.049
hsa-miR-320	schizophrenia	0.048
hsa-miR-320	temporal-lobe-related-disease	0.042
hsa-miR-320	neuropathy	0.008
hsa-miR-320	essential-tremor	0.021
hsa-miR-320	Charcot-Marie-Tooth-disease	0.039
hsa-miR-323-3p	temporal-lobe-related-disease	0.043
hsa-miR-324-3p	SIDS/sudden-infant-death-syndrome	0.023
hsa-miR-324-3p	ECG-abnormal	0.009
hsa-miR-324-3p	restless-legs-syndrome	0.007
hsa-miR-324-3p	psychoses	0.045
hsa-miR-324-5p	neuropathy	0.039
hsa-miR-324-5p	pharmacokinetics-metabolism	0.038
hsa-miR-325	essential-tremor	0.012
hsa-miR-325	personality-intelligence-memory	0.047
hsa-miR-325	drug-respone-and-treatment	0.017
hsa-miR-326	essential-tremor	0.026
hsa-miR-326	broad-phenotype-ALS-amyotrophic-lateral-sclerosis	0.049
hsa-miR-326	autonomic-nervous-system	0.045
hsa-miR-326	personality-intelligence-memory	0.036
hsa-miR-326	macular	0.021
hsa-miR-328	SIDS/sudden-infant-death-syndrome	0.007
hsa-miR-328	ECG-abnormal	0.009
hsa-miR-328	reproductive-system	0.021
hsa-miR-328	hematology-indices	0.007
hsa-miR-328	sleep-disorders	0.007
hsa-miR-328	pain-response	0.01
hsa-miR-328	essential-tremor	0.043
hsa-miR-328	personality-intelligence-memory	0.016
hsa-miR-328	anorexia	0.029
hsa-miR-328	retinopathy	0.012
hsa-miR-329	other-kidney	0.011
hsa-miR-329	neurosis	0.041
hsa-miR-329	eating	0.003
hsa-miR-329	male-infertility	0.012
hsa-miR-33	premature-coronary-artery-disease-and-familial-hypoalphalipoproteinemia	0.03
hsa-miR-33	hypertension	0.017
hsa-miR-33	cerebral-hemorrhage	0.002
hsa-miR-33	brain-aneurysm	0.049
hsa-miR-33	drugabuse	0.04
hsa-miR-33	reproductive-system	0.014
hsa-miR-33	hematology-indices	0.035
hsa-miR-33	protein-metabolites	0.017
hsa-miR-33	lipid-related	0.04
hsa-miR-33	carbohydrate-related	0.01
hsa-miR-33	sleep-disorders	0.008
hsa-miR-33	seizures	0.047
hsa-miR-33	pain-response	0.035
hsa-miR-33	headache	0.024
hsa-miR-33	depression	0.007
hsa-miR-33	autonomic-nervous-system	0.029
hsa-miR-33	Parkinson's-disease	0.006
hsa-miR-33	unknown-normal-variation	0.016
hsa-miR-33	muscle-normal-variation	0.007
hsa-miR-33	human-quantitative-index	0.034
hsa-miR-33	muscle-other	0.036
hsa-miR-33	psychoses	0.003
hsa-miR-33	personality-intelligence-memory	0.003
hsa-miR-33	mood-related	0.027
hsa-miR-33	depressive	0.013
hsa-miR-33	anxiety	0.027
hsa-miR-33	retinopathy	0.03
hsa-miR-330-3p	glioma-cancer	0.031
hsa-miR-330-3p	Huntington's-disease	0.035
hsa-miR-330-5p	breast-cancer	0.03
hsa-miR-330-5p	heart-failure	0.017
hsa-miR-330-5p	drugabuse	0.027
hsa-miR-330-5p	thrombophilia	0.033
hsa-miR-330-5p	coagulation-related-disease	0.041
hsa-miR-330-5p	urinary-system	0.024
hsa-miR-330-5p	hemolytic-anemia	0.001
hsa-miR-330-5p	carbohydrate-related	0.014
hsa-miR-330-5p	temporal-lobe-related-disease	0.042
hsa-miR-330-5p	pain-response	0
hsa-miR-330-5p	depression	0.028
hsa-miR-330-5p	eye	0.031
hsa-miR-330-5p	bone-related-other	0.014
hsa-miR-330-5p	neurosis	0.021
hsa-miR-330-5p	anxiety	0.008
hsa-miR-331-3p	African-meningitis	0.04
hsa-miR-331-3p	motor-neuron-disease	0.016
hsa-miR-331-3p	pregnancy	0.048
hsa-miR-335	biliary-cancer	0
hsa-miR-335	adenomas-cancer	0.007
hsa-miR-335	hematology-indices	0.042
hsa-miR-335	sleep-disorders	0.021
hsa-miR-335	restless-legs-syndrome	0.035
hsa-miR-335	motor-neuron-disease	0.02
hsa-miR-335	headache	0.003
hsa-miR-335	Charcot-Marie-Tooth-disease	0.027
hsa-miR-338-5p	thyroid-function	0.036
hsa-miR-338-5p	Huntington's-disease	0.006
hsa-miR-338-5p	psychoses	0.048
hsa-miR-338-5p	male-infertility	0
hsa-miR-33a	testicular-cancer	0.01
hsa-miR-33a	myeloma-cancer	0.034
hsa-miR-33a	lung-cancer	0.016
hsa-miR-33a	SIDS/sudden-infant-death-syndrome	0.019
hsa-miR-33a	atrial-fibrillation	0.043
hsa-miR-33a	cleftlip	0.019
hsa-miR-33a	Glomerulonephritis	0.022
hsa-miR-33a	Huntington's-disease	0.019
hsa-miR-33a	compound	0.02
hsa-miR-33a	other-reproduction	0.004
hsa-miR-33b	lupus-erythematosus	0.016
hsa-miR-33b	muscle-normal-variation	0.026
hsa-miR-340	bacteremia	0.046
hsa-miR-340	restless-legs-syndrome	0.031
hsa-miR-340	Huntington's-disease	0.029
hsa-miR-340	SPYCH	0.019
hsa-miR-342-3p	emphysema	0.048
hsa-miR-342-3p	alcohol-dependency	0.045
hsa-miR-342-3p	cholangitis	0.031
hsa-miR-342-3p	dropsical-nephritis	0.031
hsa-miR-342-3p	seizures	0.004
hsa-miR-342-3p	essential-tremor	0.038
hsa-miR-342-3p	Parkinson's-disease	0.022
hsa-miR-342-3p	psychoses	0.002
hsa-miR-342-3p	disease-related	0.025
hsa-miR-342-5p	colon-cancer	0.006
hsa-miR-342-5p	breast-cancer	0.025
hsa-miR-342-5p	thrombophilia	0.042
hsa-miR-342-5p	bacteremia	0.02
hsa-miR-342-5p	bone-related-other	0.014
hsa-miR-342-5p	other-reproduction	0.039
hsa-miR-345	lung-cancer	0.009
hsa-miR-345	seizures	0.034
hsa-miR-345	essential-tremor	0.023
hsa-miR-345	endurance	0.033
hsa-miR-346	restless-legs-syndrome	0.028
hsa-miR-34a	squamous-cancer	0.012
hsa-miR-34a	congenital-heart-disease	0.046
hsa-miR-34a	restless-legs-syndrome	0.006
hsa-miR-34a	endurance	0.018
hsa-miR-34b	schizophrenia	0.049
hsa-miR-34b	nicotine	0.045
hsa-miR-34b	reproductive-system	0.03
hsa-miR-34b	Huntington's-disease	0.005
hsa-miR-34b	Charcot-Marie-Tooth-disease	0.012
hsa-miR-34c	bone-cancer	0.038
hsa-miR-34c	congenital-heart-disease	0.02
hsa-miR-34c	reproductive-system	0.007
hsa-miR-34c	brucellosis	0.037
hsa-miR-34c	bacteremia	0.005
hsa-miR-34c-3p	sleep-disorders	0.003
hsa-miR-34c-3p	restless-legs-syndrome	0.021
hsa-miR-34c-3p	autonomic-nervous-system	0.002
hsa-miR-34c-3p	Charcot-Marie-Tooth-disease	0.023
hsa-miR-34c-3p	SPYCH	0.03
hsa-miR-34c-3p	suicide	0.038
hsa-miR-34c-3p	mood-related	0.037
hsa-miR-34c-3p	anorexia	0.011
hsa-miR-34c-5p	sarcoma-cancer	0
hsa-miR-34c-5p	bone-cancer	0.041
hsa-miR-34c-5p	abdominal-aortic-aneurysm	0.033
hsa-miR-34c-5p	broad-phenotype-ALS-amyotrophic-lateral-sclerosis	0.03
hsa-miR-34c-5p	cancer	0.045
hsa-miR-34c-5p	personality-intelligence-memory	0.022
hsa-miR-361-3p	pancreatic-cancer	0.009
hsa-miR-361-3p	lung-cancer	0.027
hsa-miR-361-3p	cervical-cancer	0.026
hsa-miR-361-3p	restless-legs-syndrome	0.049
hsa-miR-361-5p	cholesterol-related	0.025
hsa-miR-361-5p	measles	0.012
hsa-miR-361-5p	protein-metabolites	0.033
hsa-miR-361-5p	bile	0.042
hsa-miR-362-3p	memory-and-cognitive	0.043
hsa-miR-362-3p	thyroid-cancer	0.009
hsa-miR-362-3p	glioma-cancer	0.007
hsa-miR-362-3p	broad-phenotype-ALS-amyotrophic-lateral-sclerosis	0.018
hsa-miR-362-3p	Huntington's-disease	0.03
hsa-miR-362-3p	adenomyosis-endometriosis	0.047
hsa-miR-362-3p	cataract	0.019
hsa-miR-365	atrial-fibrillation	0.005
hsa-miR-365	reproductive-system	0.036
hsa-miR-365	damage-failures	0.046
hsa-miR-367	squamous-cancer	0.03
hsa-miR-367	adenomas-cancer	0.008
hsa-miR-367	thyroid-function	0.032
hsa-miR-367	Charcot-Marie-Tooth-disease	0.029
hsa-miR-369-3p	Huntington's-disease	0.034
hsa-miR-369-3p	psychoses	0.007
hsa-miR-369-5p	schizophrenia	0.001
hsa-miR-369-5p	reproductive-system	0.009
hsa-miR-369-5p	Huntington's-disease	0.018
hsa-miR-369-5p	Charcot-Marie-Tooth-disease	0.034
hsa-miR-370	aging	0.035
hsa-miR-371-5p	pancreatic-cancer	0.007
hsa-miR-371-5p	ovarian-cancer	0.017
hsa-miR-371-5p	myeloma-cancer	0.037
hsa-miR-371-5p	lung-cancer	0.015
hsa-miR-371-5p	breast-cancer	0.03
hsa-miR-371-5p	congenital-heart-disease	0.023
hsa-miR-371-5p	cardiac-death	0.017
hsa-miR-371-5p	abdominal-aortic-aneurysm	0.036
hsa-miR-371-5p	drugabuse	0.037
hsa-miR-371-5p	cleftlip	0.019
hsa-miR-371-5p	aromatic-categories	0.003
hsa-miR-371-5p	drug-and-enzyme-induction	0.003
hsa-miR-371-5p	oral-cavity	0.036
hsa-miR-371-5p	drug-sensitivity-activity-response	0.014
hsa-miR-371-5p	cancer	0.007
hsa-miR-372	sleep-disorders	0.043
hsa-miR-372	broad-phenotype-ALS-amyotrophic-lateral-sclerosis	0.027
hsa-miR-373	glioma-cancer	0.028
hsa-miR-373	cleftlip	0.041
hsa-miR-373	bacteremia	0.025
hsa-miR-373	cancer	0.048
hsa-miR-374a	skin-cancer	0.02
hsa-miR-374a	oral-cancer	0.008
hsa-miR-374a	kidney-cancer	0.014
hsa-miR-374a	bladder-cancer	0.002
hsa-miR-374a	sclerosis,-systemic	0.014
hsa-miR-374a	congenital-heart-disease	0.001
hsa-miR-374a	cerebral-amyloid-angiopathy;-senile-plaques	0.03
hsa-miR-374a	brain-aneurysm	0.026
hsa-miR-374a	C-reactive-protein	0.049
hsa-miR-374a	atrial-fibrillation	0.026
hsa-miR-374a	cleftlip	0
hsa-miR-374a	measles-vaccine-live	0.017
hsa-miR-374a	bacteremia	0.007
hsa-miR-374a	bone-related-metabolism	0.03
hsa-miR-374a	aromatic-categories	0.039
hsa-miR-374a	panencephalitis	0.012
hsa-miR-374a	Parkinson's-disease	0.046
hsa-miR-374a	Alzheimer's-disease	0.002
hsa-miR-374a	female-infertility	0.044
hsa-miR-374b	longevity	0.036
hsa-miR-374b	skin-cancer	0.015
hsa-miR-374b	pancreatic-cancer	0.02
hsa-miR-374b	oral-cancer	0.001
hsa-miR-374b	melanoma-cancer	0.018
hsa-miR-374b	breast-cancer	0.048
hsa-miR-374b	bladder-cancer	0.005
hsa-miR-374b	cleftlip	0.002
hsa-miR-374b	platelet-function-abnormal	0.045
hsa-miR-374b	hematology-indices	0.028
hsa-miR-374b	spondyloarthropathies	0.039
hsa-miR-374b	measles-vaccine-live	0.022
hsa-miR-374b	chronic-obstructive-pulmonary-disease	0.049
hsa-miR-374b	bacteremia	0.016
hsa-miR-374b	aromatic-categories	0.041
hsa-miR-374b	sleep-disorders	0.048
hsa-miR-374b	panencephalitis	0.018
hsa-miR-374b	neuropathy	0.017
hsa-miR-374b	Parkinson's-disease	0.002
hsa-miR-374b	Alzheimer's-disease	0.014
hsa-miR-374b	allergy	0.046
hsa-miR-374b	menstruation-related	0.025
hsa-miR-374b	female-infertility	0.013
hsa-miR-375	fibrinogen-heart-disease	0.014
hsa-miR-375	thrombophilia	0
hsa-miR-375	restless-legs-syndrome	0.031
hsa-miR-375	Huntington's-disease	0.044
hsa-miR-375	male-infertility	0.045
hsa-miR-376a	pancreatic-cancer	0.034
hsa-miR-376a	neuropathy	0.048
hsa-miR-376b	skin-cancer	0.007
hsa-miR-376b	unknown-pharmacogenomic	0.042
hsa-miR-376c	brain-cancer	0.011
hsa-miR-376c	bacteremia	0.01
hsa-miR-376c	other-reproduction	0.017
hsa-miR-377	bacteremia	0.034
hsa-miR-377	Huntington's-disease	0.007
hsa-miR-378	nicotine	0.027
hsa-miR-378	exciting-the-central-nervous-system-drugs	0.032
hsa-miR-378	alcohol-dependency	0.02
hsa-miR-378	sleep-disorders	0.003
hsa-miR-378	restless-legs-syndrome	0.012
hsa-miR-378	panencephalitis	0.006
hsa-miR-378	pain-response	0.008
hsa-miR-378	autonomic-nervous-system	0
hsa-miR-378	Charcot-Marie-Tooth-disease	0.039
hsa-miR-378	pharmacokinetics-metabolism	0.045
hsa-miR-378	unknown-psychological	0.033
hsa-miR-378	personality-intelligence-memory	0.037
hsa-miR-378	mood-related	0.023
hsa-miR-378	anorexia	0.011
hsa-miR-378	cataract	0.011
hsa-miR-379	glioma-cancer	0.015
hsa-miR-379	adenomas-cancer	0.046
hsa-miR-379	encephalopathy-lack-labels	0.037
hsa-miR-380	ECG-abnormal	0.049
hsa-miR-380	atrial-fibrillation	0.027
hsa-miR-380	platelet-function-abnormal	0.029
hsa-miR-380	restless-legs-syndrome	0.025
hsa-miR-380	essential-tremor	0.036
hsa-miR-380	autonomic-nervous-system	0.004
hsa-miR-380	endurance	0.03
hsa-miR-381	ECG-abnormal	0.024
hsa-miR-381	psychoses	0.016
hsa-miR-382	preeclampsia	0.03
hsa-miR-382	alcohol-dependency	0.019
hsa-miR-382	hematology-indices	0.011
hsa-miR-382	leprosy	0.002
hsa-miR-382	sleep-disorders	0.026
hsa-miR-382	panencephalitis	0.04
hsa-miR-382	autonomic-nervous-system	0.024
hsa-miR-382	athletic-association-induction	0.014
hsa-miR-382	unknown-psychological	0.023
hsa-miR-382	suicide	0.037
hsa-miR-382	neurosis	0.015
hsa-miR-382	mood-related	0.011
hsa-miR-382	eating	0.034
hsa-miR-382	anorexia	0.001
hsa-miR-382	menstruation-related	0.039
hsa-miR-383	ovarian-cancer	0.04
hsa-miR-383	temporal-lobe-related-disease	0.039
hsa-miR-383	sleep-disorders	0.01
hsa-miR-383	restless-legs-syndrome	0.036
hsa-miR-383	essential-tremor	0.032
hsa-miR-383	nervous-system	0.036
hsa-miR-383	personality-intelligence-memory	0.042
hsa-miR-383	anorexia	0.016
hsa-miR-384	restless-legs-syndrome	0.025
hsa-miR-409-3p	squamous-cancer	0.039
hsa-miR-409-3p	restless-legs-syndrome	0.009
hsa-miR-410	restless-legs-syndrome	0.046
hsa-miR-411	biliary-cancer	0.044
hsa-miR-411	hematology-indices	0.003
hsa-miR-412	Huntington's-disease	0.009
hsa-miR-421	squamous-cancer	0.03
hsa-miR-421	skin-cancer	0.015
hsa-miR-421	esophageal-cancer	0.046
hsa-miR-421	Huntington's-disease	0.03
hsa-miR-422a	mood-related	0.035
hsa-miR-422a	anorexia	0.012
hsa-miR-423-5p	esophageal-cancer	0.032
hsa-miR-423-5p	colon-cancer	0.042
hsa-miR-423-5p	breast-cancer	0.017
hsa-miR-423-5p	bladder-cancer	0.031
hsa-miR-423-5p	restenosis	0.047
hsa-miR-423-5p	myocardial-infarction	0.031
hsa-miR-423-5p	cholesterol-related	0.005
hsa-miR-423-5p	cerebral-amyloid-angiopathy;-senile-plaques	0.022
hsa-miR-423-5p	eosinophilia	0
hsa-miR-423-5p	chronic-obstructive-pulmonary-disease	0.043
hsa-miR-423-5p	Human-T-cells-lymphotropic-virus	0.018
hsa-miR-423-5p	leprosy	0.015
hsa-miR-423-5p	Glomerulonephritis	0.005
hsa-miR-423-5p	protein-metabolites	0.01
hsa-miR-423-5p	restless-legs-syndrome	0.041
hsa-miR-423-5p	cytogenetic	0.016
hsa-miR-424	sleep-disorders	0.017
hsa-miR-425	male-infertility	0.022
hsa-miR-429	unknown-normal-variation	0.017
hsa-miR-432	exciting-the-central-nervous-system-drugs	0.043
hsa-miR-432	cleftlip	0.04
hsa-miR-432	Charcot-Marie-Tooth-disease	0.049
hsa-miR-433	emphysema	0.014
hsa-miR-433	nicotine	0.015
hsa-miR-433	exciting-the-central-nervous-system-drugs	0.018
hsa-miR-433	aromatic-categories	0.002
hsa-miR-433	sleep-disorders	0.006
hsa-miR-433	seizures	0.04
hsa-miR-433	restless-legs-syndrome	0.044
hsa-miR-433	motor-neuron-disease	0.002
hsa-miR-433	encephalopathy-lack-labels	0.046
hsa-miR-433	autonomic-nervous-system	0
hsa-miR-433	nervous-system	0.014
hsa-miR-433	SPYCH	0.047
hsa-miR-433	allergy	0.028
hsa-miR-433	suicide	0.026
hsa-miR-448	lupus-erythematosus	0.046
hsa-miR-448	memory-disturbance	0.015
hsa-miR-448	broad-phenotype-ALS-amyotrophic-lateral-sclerosis	0.007
hsa-miR-448	Huntington's-disease	0.002
hsa-miR-448	unknown-psychological	0.041
hsa-miR-448	psychoses	0.042
hsa-miR-448	neurosis	0.003
hsa-miR-449a	cleftlip	0.008
hsa-miR-449a	hematology-indices	0.044
hsa-miR-449a	sleep-disorders	0.002
hsa-miR-449a	restless-legs-syndrome	0.006
hsa-miR-449a	memory-disturbance	0.013
hsa-miR-449a	Huntington's-disease	0.004
hsa-miR-449a	psychoses	0.022
hsa-miR-449a	personality-intelligence-memory	0.001
hsa-miR-449b	brugada-syndrome	0.002
hsa-miR-449b	SIDS/sudden-infant-death-syndrome	0
hsa-miR-449b	ECG-abnormal	0
hsa-miR-449b	exciting-the-central-nervous-system-drugs	0.015
hsa-miR-449b	drugabuse	0.034
hsa-miR-449b	atrial-fibrillation	0
hsa-miR-449b	hematology-indices	0
hsa-miR-449b	sleep-disorders	0.014
hsa-miR-449b	Huntington's-disease	0.004
hsa-miR-449b	endurance	0.044
hsa-miR-449b	personality-intelligence-memory	0.004
hsa-miR-450b-5p	sleep-disorders	0.025
hsa-miR-450b-5p	pain-response	0.041
hsa-miR-450b-5p	endurance	0.026
hsa-miR-450b-5p	neurosis	0.038
hsa-miR-451	brugada-syndrome	0.03
hsa-miR-451	SIDS/sudden-infant-death-syndrome	0.001
hsa-miR-451	ECG-abnormal	0.019
hsa-miR-451	atrial-fibrillation	0.047
hsa-miR-451	bacteremia	0.015
hsa-miR-452	restless-legs-syndrome	0.007
hsa-miR-452	pain-response	0.031
hsa-miR-452	anxiety	0.033
hsa-miR-452	anorexia	0.034
hsa-miR-453	Parkinson's-disease	0.014
hsa-miR-453	human-quantitative-index	0.038
hsa-miR-454	testicular-cancer	0.003
hsa-miR-454	myeloma-cancer	0.044
hsa-miR-454	leukemia-cancer	0.011
hsa-miR-454	glioma-cancer	0.014
hsa-miR-455-3p	leukemia-cancer	0.035
hsa-miR-455-3p	biliary-cancer	0.037
hsa-miR-455-3p	myocardial-infarction	0.026
hsa-miR-455-3p	abdominal-aortic-aneurysm	0
hsa-miR-455-3p	Human-T-cells-lymphotropic-virus	0.016
hsa-miR-455-3p	bone-related-metabolism	0.03
hsa-miR-455-3p	narcolepsy	0.024
hsa-miR-455-3p	nervous-system	0.019
hsa-miR-455-3p	unknown-pharmacogenomic	0.027
hsa-miR-455-3p	other-reproduction	0.012
hsa-miR-455-5p	glioma-cancer	0.038
hsa-miR-455-5p	alcohol-dependency	0.036
hsa-miR-455-5p	porphyria	0.046
hsa-miR-455-5p	seizures	0.004
hsa-miR-455-5p	pain-response	0.004
hsa-miR-455-5p	memory-disturbance	0.017
hsa-miR-455-5p	Huntington's-disease	0.043
hsa-miR-455-5p	suicide	0.022
hsa-miR-455-5p	personality-intelligence-memory	0.032
hsa-miR-455-5p	mood-related	0.013
hsa-miR-455-5p	drug-respone-and-treatment	0.014
hsa-miR-455-5p	cataract	0.024
hsa-miR-483-3p	emphysema	0.039
hsa-miR-483-3p	nicotine	0.021
hsa-miR-483-3p	porphyria	0.002
hsa-miR-483-3p	panencephalitis	0.039
hsa-miR-483-3p	pain-response	0.037
hsa-miR-483-3p	encephalopathy-lack-labels	0.049
hsa-miR-483-3p	unknown-normal-variation	0.04
hsa-miR-484	atrial-fibrillation	0.025
hsa-miR-484	hematology-indices	0.006
hsa-miR-484	other-reproduction	0.048
hsa-miR-485-5p	aromatic-categories	0.039
hsa-miR-485-5p	temporal-lobe-related-disease	0.004
hsa-miR-485-5p	pain-response	0.034
hsa-miR-485-5p	memory-disturbance	0.009
hsa-miR-485-5p	Charcot-Marie-Tooth-disease	0.007
hsa-miR-486-3p	SIDS/sudden-infant-death-syndrome	0.001
hsa-miR-486-3p	ECG-abnormal	0
hsa-miR-486-5p	ovarian-cancer	0.043
hsa-miR-486-5p	ischemic	0.008
hsa-miR-486-5p	cerebrovascular-disease	0.032
hsa-miR-486-5p	cerebral-amyloid-angiopathy;-senile-plaques	0.003
hsa-miR-486-5p	abdominal-aortic-aneurysm	0.034
hsa-miR-486-5p	thrombophilia	0.015
hsa-miR-486-5p	anemia	0
hsa-miR-486-5p	sepsis	0.011
hsa-miR-486-5p	Alzheimer's-disease	0.024
hsa-miR-486-5p	blood-circulation	0.047
hsa-miR-486-5p	protein-related	0.032
hsa-miR-486-5p	macular	0.007
hsa-miR-487a	left-ventricular-hypertrophy	0.013
hsa-miR-487a	congenital-heart-disease	0
hsa-miR-487a	SIDS/sudden-infant-death-syndrome	0.015
hsa-miR-487a	ECG-abnormal	0.007
hsa-miR-487a	atrial-fibrillation	0.003
hsa-miR-487a	coagulation-related-disease	0.028
hsa-miR-487a	neuropathy	0.017
hsa-miR-487a	human-quantitative-index	0.01
hsa-miR-487a	ear	0.027
hsa-miR-487a	other-reproduction	0.009
hsa-miR-487b	thyroid-cancer	0.013
hsa-miR-487b	thyroid-function	0.043
hsa-miR-487b	neuropathy	0.034
hsa-miR-488	restless-legs-syndrome	0.018
hsa-miR-488	panencephalitis	0.028
hsa-miR-489	biliary-cancer	0.024
hsa-miR-489	depressive	0.032
hsa-miR-489	anxiety	0.026
hsa-miR-491-3p	suicide	0.033
hsa-miR-491-3p	disorder	0.007
hsa-miR-492	ECG-abnormal	0.049
hsa-miR-492	sleep-disorders	0.015
hsa-miR-492	seizures	0.035
hsa-miR-492	restless-legs-syndrome	0.016
hsa-miR-492	neuropathy	0.046
hsa-miR-492	autonomic-nervous-system	0
hsa-miR-492	Huntington's-disease	0.045
hsa-miR-492	endurance	0
hsa-miR-492	personality-intelligence-memory	0.047
hsa-miR-492	anorexia	0.018
hsa-miR-492	female-infertility	0.046
hsa-miR-493	candida	0.036
hsa-miR-494	heart-transplant	0.025
hsa-miR-494	Huntington's-disease	0.017
hsa-miR-494	SPYCH	0.006
hsa-miR-494	psychoses	0.01
hsa-miR-495	bacteremia	0.032
hsa-miR-496	porphyria	0.009
hsa-miR-496	herpesvirus	0.047
hsa-miR-497	reproductive-system	0.014
hsa-miR-497	human-quantitative-index	0.032
hsa-miR-497	anorexia	0
hsa-miR-498	alcohol-dependency	0.006
hsa-miR-498	porphyria	0
hsa-miR-498	lupus-erythematosus	0.027
hsa-miR-498	temporal-lobe-related-disease	0.032
hsa-miR-498	pain-response	0.032
hsa-miR-498	personality-intelligence-memory	0.029
hsa-miR-499-3p	temporal-lobe-related-disease	0.016
hsa-miR-499-3p	motor-neuron-disease	0.049
hsa-miR-499-5p	latex-allergy	0.008
hsa-miR-499-5p	African-meningitis	0.029
hsa-miR-499-5p	panencephalitis	0.048
hsa-miR-499-5p	male-infertility	0
hsa-miR-499-5p	retinopathy	0.009
hsa-miR-499-5p	graves'-ophthalmopathy	0.038
hsa-miR-501-3p	SIDS/sudden-infant-death-syndrome	0.028
hsa-miR-501-3p	nicotine	0.047
hsa-miR-501-3p	panencephalitis	0.014
hsa-miR-501-3p	pain-response	0.031
hsa-miR-501-3p	essential-tremor	0.027
hsa-miR-501-3p	endurance	0.044
hsa-miR-501-3p	suicide	0.002
hsa-miR-501-3p	psychoses	0.039
hsa-miR-501-3p	mood-related	0.012
hsa-miR-501-3p	drug-respone-and-treatment	0.02
hsa-miR-501-3p	disorder	0.046
hsa-miR-501-3p	depressive	0.001
hsa-miR-501-5p	hematology-indices	0.019
hsa-miR-502-3p	nicotine	0.033
hsa-miR-502-3p	drugabuse	0.042
hsa-miR-502-3p	bacteremia	0.032
hsa-miR-502-3p	restless-legs-syndrome	0.033
hsa-miR-502-3p	panencephalitis	0.006
hsa-miR-502-3p	endurance	0.035
hsa-miR-502-3p	suicide	0.049
hsa-miR-502-3p	personality-intelligence-memory	0.031
hsa-miR-502-3p	mood-related	0.04
hsa-miR-502-3p	drug-respone-and-treatment	0.018
hsa-miR-502-3p	disorder	0.029
hsa-miR-502-3p	depressive	0.005
hsa-miR-502-5p	premature-coronary-artery-disease-and-familial-hypoalphalipoproteinemia	0.01
hsa-miR-502-5p	preeclampsia	0.007
hsa-miR-502-5p	cerebral-infarction	0.045
hsa-miR-502-5p	autonomic-nervous-system	0.028
hsa-miR-503	reproductive-system	0.005
hsa-miR-503	temporal-lobe-related-disease	0.014
hsa-miR-503	restless-legs-syndrome	0.027
hsa-miR-503	autonomic-nervous-system	0.038
hsa-miR-504	glioma-cancer	0.013
hsa-miR-504	schizophrenia	0.03
hsa-miR-504	restless-legs-syndrome	0.005
hsa-miR-504	Huntington's-disease	0.005
hsa-miR-505	nervous-system	0.026
hsa-miR-505	bone-related-other	0.032
hsa-miR-505	unknown-pharmacogenomic	0
hsa-miR-506	oral-cancer	0.019
hsa-miR-506	seizures	0.026
hsa-miR-506	SPYCH	0.014
hsa-miR-506	unknown-pharmacogenomic	0.042
hsa-miR-506	other-reproduction	0.023
hsa-miR-506	female-infertility	0.025
hsa-miR-506	drug-related	0.04
hsa-miR-507	muscle-normal-variation	0.021
hsa-miR-508-3p	ECG-abnormal	0.004
hsa-miR-508-3p	hematology-indices	0.015
hsa-miR-508-3p	eye	0.042
hsa-miR-509-3-5p	sleep-disorders	0.018
hsa-miR-509-3-5p	seizures	0.034
hsa-miR-509-3-5p	Huntington's-disease	0.025
hsa-miR-509-3-5p	endurance	0.039
hsa-miR-509-3p	memory-and-cognitive	0.017
hsa-miR-509-3p	liver-cancer	0.036
hsa-miR-509-3p	laryngeal-cancer	0.036
hsa-miR-509-3p	adenomas-cancer	0.041
hsa-miR-509-3p	preeclampsia	0.007
hsa-miR-509-3p	bacteremia	0.016
hsa-miR-509-3p	memory-disturbance	0.03
hsa-miR-509-3p	unknown-pharmacogenomic	0.049
hsa-miR-509-5p	seizures	0.037
hsa-miR-509-5p	anorexia	0.024
hsa-miR-510	ECG-abnormal	0.036
hsa-miR-510	pain-response	0.026
hsa-miR-510	bone-related-other	0.026
hsa-miR-511	Huntington's-disease	0.036
hsa-miR-511	human-quantitative-index	0.018
hsa-miR-511	macular	0.042
hsa-miR-512-3p	restless-legs-syndrome	0.03
hsa-miR-512-3p	male-infertility	0.035
hsa-miR-512-5p	restless-legs-syndrome	0.014
hsa-miR-512-5p	Huntington's-disease	0.01
hsa-miR-514	schizophrenia	0.009
hsa-miR-514	cleftlip	0.037
hsa-miR-514	sleep-disorders	0.009
hsa-miR-514	Charcot-Marie-Tooth-disease	0.025
hsa-miR-516a-3p	giant-cell-arteritis	0.031
hsa-miR-516a-3p	abdominal-aortic-aneurysm	0.001
hsa-miR-516a-3p	hemophilia	0.034
hsa-miR-516a-3p	rheumatic-disease	0.019
hsa-miR-516a-3p	psora	0.004
hsa-miR-516a-3p	pollen-allergy	0.038
hsa-miR-516a-3p	periodontitis	0.025
hsa-miR-516a-3p	pemphigus	0.043
hsa-miR-516a-3p	cytokine	0.049
hsa-miR-516a-3p	anti-neutrophil-cytoplasmic-antibody-vasculitis-components	0.026
hsa-miR-516a-3p	Human-T-cells-lymphotropic-virus	0.002
hsa-miR-516a-3p	African-meningitis	0.044
hsa-miR-516a-3p	typhoid-fever	0.026
hsa-miR-516a-3p	parasitic-infections	0.035
hsa-miR-516a-3p	leprosy	0.013
hsa-miR-516a-3p	hepatitis	0.049
hsa-miR-516a-3p	brucellosis	0.034
hsa-miR-516a-3p	thyroid-function	0.016
hsa-miR-516a-3p	bile	0.016
hsa-miR-516a-3p	sleep-disorders	0.007
hsa-miR-516a-3p	encephalopathy-lack-labels	0.022
hsa-miR-516a-3p	unknown-normal-variation	0.003
hsa-miR-516a-3p	human-quantitative-index	0.004
hsa-miR-516a-3p	nervous-system	0.045
hsa-miR-516a-3p	bone-related-other	0.033
hsa-miR-516a-3p	psychoses	0.011
hsa-miR-516a-3p	adenomyosis-endometriosis	0.007
hsa-miR-516b	schizophrenia	0.038
hsa-miR-516b	sepsis	0.018
hsa-miR-516b	temporal-lobe-related-disease	0.036
hsa-miR-516b	Huntington's-disease	0.008
hsa-miR-516b	SPYCH	0.044
hsa-miR-516b	anorexia	0.02
hsa-miR-517*	hematology-indices	0.031
hsa-miR-517*	endurance	0.044
hsa-miR-517b	left-ventricular-hypertrophy	0.026
hsa-miR-517b	congenital-heart-disease	0.026
hsa-miR-517b	attack-rate-and-death-rate	0.036
hsa-miR-517b	restless-legs-syndrome	0.002
hsa-miR-517b	neuropathy	0.013
hsa-miR-517c	restless-legs-syndrome	0.026
hsa-miR-517c	neuropathy	0.015
hsa-miR-517c	male-infertility	0.038
hsa-miR-518a-5p	retinopathy	0.007
hsa-miR-518b	laryngeal-cancer	0.023
hsa-miR-518b	ECG-abnormal	0.015
hsa-miR-518b	porphyria	0.018
hsa-miR-518b	pain-response	0.011
hsa-miR-518b	personality-intelligence-memory	0.009
hsa-miR-518c	hematology-indices	0.002
hsa-miR-518c	bacteremia	0.012
hsa-miR-518c*	Kawasaki-disease	0.039
hsa-miR-518d-3p	squamous-cancer	0.017
hsa-miR-518d-3p	congenital-heart-disease	0.022
hsa-miR-518d-3p	SIDS/sudden-infant-death-syndrome	0.024
hsa-miR-518d-3p	nicotine	0.046
hsa-miR-518d-3p	atrial-fibrillation	0.017
hsa-miR-518d-3p	alcohol-dependency	0.033
hsa-miR-518d-3p	hematology-indices	0.005
hsa-miR-518d-3p	sleep-disorders	0.015
hsa-miR-518d-3p	restless-legs-syndrome	0.036
hsa-miR-518d-3p	headache	0.006
hsa-miR-518d-3p	Huntington's-disease	0.011
hsa-miR-518d-3p	endurance	0.023
hsa-miR-518d-3p	suicide	0.001
hsa-miR-518d-3p	psychoses	0
hsa-miR-518d-3p	personality-intelligence-memory	0.003
hsa-miR-518d-3p	neurosis	0.046
hsa-miR-518d-3p	mood-related	0.007
hsa-miR-518d-3p	disorder	0.01
hsa-miR-518d-3p	depressive	0.012
hsa-miR-518d-3p	anorexia	0.017
hsa-miR-518d-5p	thyroid-cancer	0.04
hsa-miR-518d-5p	kidney-cancer	0.02
hsa-miR-518d-5p	thromboembolic-disease	0.049
hsa-miR-518d-5p	stroke	0.015
hsa-miR-518d-5p	rheumatic-heart-disease	0.028
hsa-miR-518d-5p	restenosis	0.011
hsa-miR-518d-5p	myocardial-infarction	0.037
hsa-miR-518d-5p	ischemic	0.004
hsa-miR-518d-5p	hypertension	0.005
hsa-miR-518d-5p	heart-failure	0
hsa-miR-518d-5p	giant-cell-arteritis	0.014
hsa-miR-518d-5p	diabetes	0.037
hsa-miR-518d-5p	cerebral-infarction	0.035
hsa-miR-518d-5p	cardiovascular-disease-lack-detail-labels	0.043
hsa-miR-518d-5p	cardiac-death	0.01
hsa-miR-518d-5p	brugada-syndrome	0.034
hsa-miR-518d-5p	arterial-disease	0.009
hsa-miR-518d-5p	arrhythmia	0.02
hsa-miR-518d-5p	abdominal-aortic-aneurysm	0.003
hsa-miR-518d-5p	nicotine	0.011
hsa-miR-518d-5p	atrial-fibrillation	0.02
hsa-miR-518d-5p	alcohol-dependency	0.026
hsa-miR-518d-5p	congenital-anomalies	0.018
hsa-miR-518d-5p	hemophilia	0.002
hsa-miR-518d-5p	coagulation-related-disease	0.007
hsa-miR-518d-5p	sclerosis	0.021
hsa-miR-518d-5p	pancreatitis	0.03
hsa-miR-518d-5p	other-nephropathia	0.047
hsa-miR-518d-5p	organ-transplant	0.023
hsa-miR-518d-5p	cholangitis	0.032
hsa-miR-518d-5p	celiac-disease	0.035
hsa-miR-518d-5p	atopy	0.017
hsa-miR-518d-5p	asthma	0.049
hsa-miR-518d-5p	arthritis	0.005
hsa-miR-518d-5p	antiphospholipid-syndrome	0.008
hsa-miR-518d-5p	parasitic-infections	0.041
hsa-miR-518d-5p	measles	0.039
hsa-miR-518d-5p	infection-post-allograft	0.002
hsa-miR-518d-5p	cytomegalovirus-retinitis	0.004
hsa-miR-518d-5p	HTLV-1-infection	0.01
hsa-miR-518d-5p	H.-pylori-infection	0.049
hsa-miR-518d-5p	nephritisrenal-disease	0
hsa-miR-518d-5p	dropsical-nephritis	0
hsa-miR-518d-5p	diabetic-nephropathy	0.02
hsa-miR-518d-5p	lipid-related	0.015
hsa-miR-518d-5p	carbohydrate-related	0
hsa-miR-518d-5p	bone-related-metabolism	0.02
hsa-miR-518d-5p	seizures	0.048
hsa-miR-518d-5p	essential-tremor	0.02
hsa-miR-518d-5p	Parkinson's-disease	0.003
hsa-miR-518d-5p	Guillain-Barre-syndrome	0.023
hsa-miR-518d-5p	unknown-normal-variation	0.041
hsa-miR-518d-5p	human-quantitative-index	0.021
hsa-miR-518d-5p	uropoiesis-reproduction	0.041
hsa-miR-518d-5p	pregnancy	0.015
hsa-miR-518d-5p	oral-cavity	0.025
hsa-miR-518d-5p	muscle-other	0.007
hsa-miR-518d-5p	ear	0.015
hsa-miR-518d-5p	blood	0.003
hsa-miR-518d-5p	unknown-psychological	0.004
hsa-miR-518d-5p	psychoses	0
hsa-miR-518d-5p	delivery	0.009
hsa-miR-518d-5p	disease-related	0.002
hsa-miR-518d-5p	retinopathy	0.007
hsa-miR-518e	SIDS/sudden-infant-death-syndrome	0.04
hsa-miR-518e	hematology-indices	0.037
hsa-miR-518e	restless-legs-syndrome	0.029
hsa-miR-518f	bacteremia	0.014
hsa-miR-519c-3p	brain-aneurysm	0.028
hsa-miR-519c-3p	motor-neuron-disease	0.038
hsa-miR-519c-3p	myopia	0.049
hsa-miR-519d	glioma-cancer	0.044
hsa-miR-519d	reproductive-system	0.048
hsa-miR-519d	female-infertility	0.027
hsa-miR-519d	adenomyosis-endometriosis	0.019
hsa-miR-519e	Huntington's-disease	0.007
hsa-miR-519e*	esophageal-cancer	0.007
hsa-miR-519e*	colon-cancer	0.03
hsa-miR-519e*	cervical-cancer	0.032
hsa-miR-519e*	mitral-valve-prolapse.	0.029
hsa-miR-519e*	coronary-artery-disease	0.001
hsa-miR-519e*	brain-aneurysm	0.02
hsa-miR-519e*	abdominal-aortic-aneurysm	0.008
hsa-miR-519e*	bacteremia	0.018
hsa-miR-519e*	restless-legs-syndrome	0.02
hsa-miR-519e*	bone-related-other	0
hsa-miR-519e*	unknown-pharmacogenomic	0.014
hsa-miR-519e*	myopia	0.043
hsa-miR-520a-3p	esophageal-cancer	0.023
hsa-miR-520a-3p	brain-cancer	0.019
hsa-miR-520a-3p	left-ventricular-hypertrophy	0.042
hsa-miR-520a-3p	emphysema	0.049
hsa-miR-520a-3p	congenital-heart-disease	0.019
hsa-miR-520a-3p	reproductive-system	0.005
hsa-miR-520a-3p	bone-and-muscular-development	0.045
hsa-miR-520a-3p	platelet-function-abnormal	0.01
hsa-miR-520a-3p	bacteremia	0.019
hsa-miR-520a-3p	thyroid-function	0.036
hsa-miR-520a-3p	protein-metabolites	0.045
hsa-miR-520a-3p	neuropathy	0.045
hsa-miR-520a-3p	motor-neuron-disease	0.004
hsa-miR-520a-3p	essential-tremor	0.032
hsa-miR-520a-3p	Alzheimer's-disease	0.003
hsa-miR-520a-3p	unknown-normal-variation	0.004
hsa-miR-520a-3p	psychoses	0.031
hsa-miR-520a-3p	graves'-ophthalmopathy	0.003
hsa-miR-520a-5p	brain-aneurysm	0.019
hsa-miR-520b	bacteremia	0.036
hsa-miR-520b	human-quantitative-index	0.026
hsa-miR-520b	other-reproduction	0.039
hsa-miR-520c-3p	left-ventricular-hypertrophy	0.029
hsa-miR-520c-3p	congenital-heart-disease	0.008
hsa-miR-520c-3p	reproductive-system	0.022
hsa-miR-520c-3p	bacteremia	0.004
hsa-miR-520c-3p	lipid-related	0.017
hsa-miR-520c-3p	Alzheimer's-disease	0.003
hsa-miR-520c-3p	unknown-normal-variation	0.014
hsa-miR-520c-3p	compound	0.025
hsa-miR-520c-3p	other-reproduction	0.006
hsa-miR-520c-3p	graves'-ophthalmopathy	0.013
hsa-miR-520d-3p	prostate-cancer	0.038
hsa-miR-520d-3p	myeloma-cancer	0.039
hsa-miR-520d-3p	brain-cancer	0.017
hsa-miR-520d-3p	congenital-heart-disease	0.045
hsa-miR-520d-3p	SIDS/sudden-infant-death-syndrome	0.026
hsa-miR-520d-3p	reproductive-system	0.037
hsa-miR-520d-3p	platelet-function-abnormal	0.023
hsa-miR-520d-3p	bacteremia	0.023
hsa-miR-520d-3p	seizures	0.006
hsa-miR-520d-3p	essential-tremor	0.019
hsa-miR-520d-3p	Parkinson's-disease	0.011
hsa-miR-520d-3p	Alzheimer's-disease	0
hsa-miR-520d-3p	unknown-normal-variation	0.01
hsa-miR-520d-3p	compound	0.008
hsa-miR-520d-3p	pharmacokinetics-metabolism	0.032
hsa-miR-520d-3p	psychoses	0.005
hsa-miR-520d-3p	gestation-related	0.039
hsa-miR-520e	ECG-abnormal	0.041
hsa-miR-520e	bone-and-muscular-development	0.021
hsa-miR-520e	Human-T-cells-lymphotropic-virus	0.04
hsa-miR-520e	African-meningitis	0.002
hsa-miR-520f	bacteremia	0.002
hsa-miR-520f	memory-disturbance	0.027
hsa-miR-520f	unknown-normal-variation	0.049
hsa-miR-520f	human-quantitative-index	0.019
hsa-miR-520f	graves'-ophthalmopathy	0.005
hsa-miR-520g	broad-phenotype-ALS-amyotrophic-lateral-sclerosis	0.041
hsa-miR-520h	longevity	0.034
hsa-miR-520h	cleftlip	0.042
hsa-miR-520h	lyme-disease	0.043
hsa-miR-520h	herpesvirus	0.012
hsa-miR-520h	brucellosis	0.049
hsa-miR-520h	adenomyosis-endometriosis	0.027
hsa-miR-520h	protein-related	0.044
hsa-miR-520h	graves'-ophthalmopathy	0.033
hsa-miR-521	restless-legs-syndrome	0.011
hsa-miR-521	pain-response	0.009
hsa-miR-521	autonomic-nervous-system	0.028
hsa-miR-521	male-infertility	0.001
hsa-miR-522	schizophrenia	0.046
hsa-miR-522	motor-neuron-disease	0.004
hsa-miR-522	Huntington's-disease	0.015
hsa-miR-522	endurance	0.003
hsa-miR-523	myeloma-cancer	0.002
hsa-miR-523	biliary-cancer	0.023
hsa-miR-523	adenomas-cancer	0.037
hsa-miR-523	SIDS/sudden-infant-death-syndrome	0.009
hsa-miR-523	sleep-disorders	0.002
hsa-miR-523	motor-neuron-disease	0.003
hsa-miR-523	pharmacokinetics-metabolism	0.049
hsa-miR-523	allergy	0.043
hsa-miR-523	male-infertility	0.023
hsa-miR-524-3p	lung-cancer	0.04
hsa-miR-524-3p	bladder-cancer	0.005
hsa-miR-524-3p	other-reproduction	0.014
hsa-miR-524-3p	male-infertility	0.005
hsa-miR-524-5p	brain-aneurysm	0.035
hsa-miR-525-3p	bladder-cancer	0.049
hsa-miR-525-3p	Charcot-Marie-Tooth-disease	0.046
hsa-miR-525-3p	other-reproduction	0.028
hsa-miR-525-3p	male-infertility	0.021
hsa-miR-525-5p	ECG-abnormal	0.044
hsa-miR-525-5p	aromatic-categories	0.036
hsa-miR-525-5p	drug-respone-and-treatment	0.021
hsa-miR-526a	congenital-heart-disease	0.011
hsa-miR-526a	schizophrenia	0.03
hsa-miR-526a	coagulation-related-disease	0.041
hsa-miR-526a	lupus-erythematosus	0.006
hsa-miR-526a	seizures	0.009
hsa-miR-526a	Huntington's-disease	0.006
hsa-miR-526a	eye	0.021
hsa-miR-526b	atrial-fibrillation	0.022
hsa-miR-526b	male-infertility	0.004
hsa-miR-526b*	pain-response	0.022
hsa-miR-526b*	memory-disturbance	0.029
hsa-miR-526b*	neurosis	0.047
hsa-miR-527	glioma-cancer	0.026
hsa-miR-527	male-infertility	0.03
hsa-miR-532-3p	broad-phenotype-ALS-amyotrophic-lateral-sclerosis	0.045
hsa-miR-532-3p	other-reproduction	0.038
hsa-miR-532-5p	cerebral-hemorrhage	0.03
hsa-miR-532-5p	temporal-lobe-related-disease	0.043
hsa-miR-532-5p	broad-phenotype-ALS-amyotrophic-lateral-sclerosis	0.041
hsa-miR-532-5p	anorexia	0.016
hsa-miR-539	bone-and-muscular-development	0.041
hsa-miR-539	cancer	0.045
hsa-miR-539	male-infertility	0.039
hsa-miR-541	SIDS/sudden-infant-death-syndrome	0.024
hsa-miR-541	schizophrenia	0.02
hsa-miR-541	neurosis	0.031
hsa-miR-542-3p	pancreatic-cancer	0.019
hsa-miR-542-3p	brain-aneurysm	0.01
hsa-miR-542-3p	arrhythmia	0.006
hsa-miR-542-3p	atrial-fibrillation	0
hsa-miR-542-3p	hematology-indices	0.003
hsa-miR-542-3p	coagulation-related-disease	0.015
hsa-miR-542-3p	pancreatitis	0.04
hsa-miR-542-3p	hemolytic-anemia	0.041
hsa-miR-542-3p	sleep-disorders	0.008
hsa-miR-542-3p	pain-response	0.045
hsa-miR-542-3p	neuropathy	0.024
hsa-miR-542-3p	memory-disturbance	0.009
hsa-miR-542-3p	depression	0.005
hsa-miR-542-3p	Charcot-Marie-Tooth-disease	0
hsa-miR-542-3p	unknown-normal-variation	0.021
hsa-miR-542-3p	muscle-other	0.028
hsa-miR-542-3p	ear	0.041
hsa-miR-542-3p	personality-intelligence-memory	0.041
hsa-miR-542-3p	drug-respone-and-treatment	0.045
hsa-miR-542-3p	embryo-development	0.015
hsa-miR-542-5p	Huntington's-disease	0.038
hsa-miR-543	Huntington's-disease	0.026
hsa-miR-544	esophageal-cancer	0.033
hsa-miR-544	rheumatic-heart-disease	0.013
hsa-miR-544	abdominal-aortic-aneurysm	0.008
hsa-miR-544	ocular-immune-related-diseases	0.032
hsa-miR-544	leucoderma	0.036
hsa-miR-544	lupus-erythematosus	0.045
hsa-miR-544	narcolepsy	0.016
hsa-miR-545	squamous-cancer	0.046
hsa-miR-545	brain-aneurysm	0.017
hsa-miR-545	myopia	0.044
hsa-miR-548a-5p	atrial-fibrillation	0.041
hsa-miR-548a-5p	Huntington's-disease	0.012
hsa-miR-548b-3p	schizophrenia	0.023
hsa-miR-548b-3p	drugabuse	0.029
hsa-miR-548b-3p	restless-legs-syndrome	0.032
hsa-miR-548b-3p	autonomic-nervous-system	0.005
hsa-miR-548b-5p	African-meningitis	0.042
hsa-miR-548b-5p	neuropathy	0.025
hsa-miR-548b-5p	motor-neuron-disease	0.009
hsa-miR-548b-5p	autonomic-nervous-system	0.033
hsa-miR-548b-5p	Huntington's-disease	0
hsa-miR-548c-3p	cleftlip	0.047
hsa-miR-548c-3p	Huntington's-disease	0.04
hsa-miR-548c-3p	human-quantitative-index	0.031
hsa-miR-548c-3p	male-infertility	0.002
hsa-miR-548c-5p	restless-legs-syndrome	0.039
hsa-miR-548c-5p	neuropathy	0.009
hsa-miR-548c-5p	motor-neuron-disease	0.01
hsa-miR-548c-5p	Huntington's-disease	0.004
hsa-miR-548d-3p	neuropathy	0.033
hsa-miR-548d-3p	narcolepsy	0.016
hsa-miR-548d-3p	broad-phenotype-ALS-amyotrophic-lateral-sclerosis	0.037
hsa-miR-548d-3p	autonomic-nervous-system	0.045
hsa-miR-548d-3p	Charcot-Marie-Tooth-disease	0.043
hsa-miR-548d-5p	biliary-cancer	0.042
hsa-miR-548d-5p	panencephalitis	0.043
hsa-miR-548d-5p	motor-neuron-disease	0.004
hsa-miR-548d-5p	broad-phenotype-ALS-amyotrophic-lateral-sclerosis	0.04
hsa-miR-548d-5p	Huntington's-disease	0
hsa-miR-549	pancreatic-cancer	0.021
hsa-miR-549	colon-cancer	0.027
hsa-miR-549	atrial-fibrillation	0.022
hsa-miR-549	motor-neuron-disease	0.022
hsa-miR-549	Charcot-Marie-Tooth-disease	0.019
hsa-miR-550	bacteremia	0.043
hsa-miR-550	Huntington's-disease	0.02
hsa-miR-552	essential-tremor	0.029
hsa-miR-553	memory-and-cognitive	0.044
hsa-miR-553	bacteremia	0.041
hsa-miR-553	neuropathy	0.006
hsa-miR-553	Charcot-Marie-Tooth-disease	0.015
hsa-miR-553	endurance	0.025
hsa-miR-554	alcohol-dependency	0.027
hsa-miR-554	asthma	0.044
hsa-miR-554	essential-tremor	0.009
hsa-miR-554	broad-phenotype-ALS-amyotrophic-lateral-sclerosis	0.009
hsa-miR-554	cancer	0.041
hsa-miR-556-3p	lupus-erythematosus	0.032
hsa-miR-556-3p	temporal-lobe-related-disease	0.038
hsa-miR-556-3p	panencephalitis	0.028
hsa-miR-558	brain-aneurysm	0.049
hsa-miR-558	broad-phenotype-ALS-amyotrophic-lateral-sclerosis	0.036
hsa-miR-559	restless-legs-syndrome	0.009
hsa-miR-559	motor-neuron-disease	0.028
hsa-miR-561	panencephalitis	0.041
hsa-miR-561	male-infertility	0.046
hsa-miR-562	schizophrenia	0.003
hsa-miR-562	bacteremia	0.029
hsa-miR-562	broad-phenotype-ALS-amyotrophic-lateral-sclerosis	0.018
hsa-miR-563	squamous-cancer	0.047
hsa-miR-563	SIDS/sudden-infant-death-syndrome	0.032
hsa-miR-563	ECG-abnormal	0.002
hsa-miR-563	atrial-fibrillation	0.016
hsa-miR-563	cleftlip	0.028
hsa-miR-563	meningococcal	0.027
hsa-miR-563	seizures	0.009
hsa-miR-563	broad-phenotype-ALS-amyotrophic-lateral-sclerosis	0.013
hsa-miR-563	cytogenetic	0.034
hsa-miR-564	premature-coronary-artery-disease-and-familial-hypoalphalipoproteinemia	0.045
hsa-miR-564	preeclampsia	0.031
hsa-miR-564	mitral-valve-prolapse.	0.011
hsa-miR-564	ischemic	0.046
hsa-miR-564	coronary-artery-disease	0.01
hsa-miR-564	cerebral-hemorrhage	0.047
hsa-miR-564	cardiac-death	0.049
hsa-miR-564	nicotine	0.044
hsa-miR-564	atrial-fibrillation	0.048
hsa-miR-564	albuminuria	0.003
hsa-miR-564	Glomerulonephritis	0.046
hsa-miR-566	brugada-syndrome	0.033
hsa-miR-566	SIDS/sudden-infant-death-syndrome	0.002
hsa-miR-566	ECG-abnormal	0.005
hsa-miR-566	atrial-fibrillation	0.007
hsa-miR-566	sleep-disorders	0.038
hsa-miR-566	restless-legs-syndrome	0.006
hsa-miR-566	narcolepsy	0.038
hsa-miR-567	Charcot-Marie-Tooth-disease	0.012
hsa-miR-568	schizophrenia	0.029
hsa-miR-568	bone-and-muscular-development	0.025
hsa-miR-568	human-quantitative-index	0.026
hsa-miR-569	squamous-cancer	0.037
hsa-miR-569	adenomas-cancer	0.036
hsa-miR-569	heart-transplant	0.048
hsa-miR-570	motor-neuron-disease	0.011
hsa-miR-570	cytogenetic	0.036
hsa-miR-571	restless-legs-syndrome	0.04
hsa-miR-572	agranulocytosis	0.029
hsa-miR-573	squamous-cancer	0.005
hsa-miR-573	diabetes	0.009
hsa-miR-573	schizophrenia	0.034
hsa-miR-573	pain-response	0.048
hsa-miR-573	neuropathy	0.008
hsa-miR-574-5p	myeloma-cancer	0.004
hsa-miR-574-5p	laryngeal-cancer	0.032
hsa-miR-574-5p	bone-cancer	0.021
hsa-miR-574-5p	abdominal-aortic-aneurysm	0.032
hsa-miR-574-5p	bone-and-muscular-development	0.037
hsa-miR-574-5p	ankylosing-spondylitis	0.028
hsa-miR-574-5p	restless-legs-syndrome	0.021
hsa-miR-574-5p	drug-and-enzyme-induction	0.037
hsa-miR-575	restless-legs-syndrome	0.008
hsa-miR-575	broad-phenotype-ALS-amyotrophic-lateral-sclerosis	0.011
hsa-miR-575	Huntington's-disease	0.013
hsa-miR-576-5p	brain-cancer	0.043
hsa-miR-576-5p	stroke	0.009
hsa-miR-576-5p	myocardial-infarction	0.048
[truncated: 859 more rows]
